# Supplementary material for: Integrated transcriptomic and metabolic profiling reveals the molecular mechanism of improved nitrogen metabolism in walnut (Juglans regia L.) roots mediated by soybean intercropping
Source: Front Plant Sci. 2026 Jan 29;16:1658364. doi: 10.3389/fpls.2025.1658364 (PMC12894250; doi:10.3389/fpls.2025.1658364)
Supplement: Supplementary Table 1 — The primers used for qRT-PCR. [file Table1.xlsx]

## Sheet: Sheet1
Table S1 Primers for qRT-PCR.
Gene	Primer(5’→3’)	Amplification efficiency (%)	Standard curve slope	R² value
108988099 (GS)	F: TCACTGGCCGACATGAAACA	99.5	-3.31	0.997
	R: CATGGCTTCCACAGGATGGT
109005551 (NRT)	F: CCACGGCCACCTACTTTGTA	96.8	-3.32	0.992
	R: CAGGACCGAGAAAGCACTGA
109004582 (GOGAT)	F: TCCGATGTCCAAAGCTGCAT	101.2	-3.3	0.996
	R: AATGCTCCAAGGCTCTGACC
109012439 (NR)	F: TTGTACCCGGTTCCTCAACG	98.2	-3.18	0.995
	R: GGAAGCATAACCCGTCGTGA
108994933 (AMT)	F: ACTTGCTGGGTCTGTTCTGG	95.7	-3.28	0.993
	R: ACCCAATAAGCGGCAGTGAA
108982946 (NIR)	F: AATTCTGTGGGCAGGCCATT	97.3	-3.26	0.994
	R: ATCAGCCACTTGTACCTGCC
