# Supplementary material for: Integrated transcriptomic and metabolic profiling reveals the molecular mechanism of improved nitrogen metabolism in walnut (Juglans regia L.) roots mediated by soybean intercropping
Source: Front Plant Sci. 2026 Jan 29;16:1658364. doi: 10.3389/fpls.2025.1658364 (PMC12894250; doi:10.3389/fpls.2025.1658364)
Supplement: Supplementary Table 2 — Total ion number and identification statistics. [file Table2.xlsx]

## Sheet: Table S1
Table S2. Total ion number and identification statistics
Mode	All	MS2	HMDB	KEGG	Annotated
Negative	7486	202	2559	2055	3227
Positive	6594	358	3700	3082	4153
