# Supplementary material for: Integrated transcriptomic and metabolic profiling reveals the molecular mechanism of improved nitrogen metabolism in walnut (Juglans regia L.) roots mediated by soybean intercropping
Source: Front Plant Sci. 2026 Jan 29;16:1658364. doi: 10.3389/fpls.2025.1658364 (PMC12894250; doi:10.3389/fpls.2025.1658364)
Supplement: Supplementary Table 3 — Quality statistics of filtered Reads. [file Table3.xlsx]

## Sheet: Table S1
Table S3. Quality statistics of filtered Reads
Sample	Total Raw Reads (M)	Total Clean Reads (M)	Total Clean Bases(Gb)	Clean Reads Q20(%)	Clean Reads Q30(%)	Clean Reads Ratio(%)
walnut-soybean 1	43.82	42.53	6.38	96.98	92.06	97.05
walnut-soybean 2	40.36	39.12	5.87	97.03	92.25	96.93
walnut-soybean 3	43.82	42.27	6.34	97.32	92.97	96.47
walnut 1	43.82	42.71	6.41	97.06	92.26	97.45
walnut 2	43.82	42.67	6.4	96.98	92.03	97.37
walnut 3	43.82	42.55	6.38	97.07	92.28	97.1
