# Supplementary material for: Integrated transcriptomic and metabolic profiling reveals the molecular mechanism of improved nitrogen metabolism in walnut (Juglans regia L.) roots mediated by soybean intercropping
Source: Front Plant Sci. 2026 Jan 29;16:1658364. doi: 10.3389/fpls.2025.1658364 (PMC12894250; doi:10.3389/fpls.2025.1658364)
Supplement: Supplementary Table 4 — The different substances with significant differences in secondary identification during metabolite analysis. [file Table4.xlsx]

## Sheet: Sheet1
Table S4. The different substances with significant differences in secondary identification during metabolite analysis.
ID	IS_12	IS_14	IS_16	IS_18	IS_3	IS_5	IS_7	IS_9	MW_11	MW_13	MW_15	MW_17	MW_2	MW_4	MW_6	MW_8	ratio	t.test_p.value	wilcox.test_p.value	t.test_p.value_BHcorrect	wilcox.test_p.value_BHcorrect	roc	lowROC	upROC	VIP
Asparagine-pos-M133T51	5294.77	10817.7	8166.29	7124.61	5168.05	11713.8	4741.16	11077.6	2925.14	1537.02	2430.41	2929.37	3017.28	2431.39	2873.14	1791.21	3.21565	1.00205e-05	0.0001554	0.000348438	0.00196213	1	1	1	1.9356
Syringetin 3-galactoside-neg-M507T218	40677.3	146640	65363.1	65129.1	37748.4	129907	17454.9	125117	20254.4	19301.2	19426.8	21071	18549.9	20520.1	20883.3	19207.1	3.94461	0.00289479	0.0104118	0.0252147	0.0624044	0.875	0.625	1	1.86181
L-NG-Monomethylarginine-pos-M189T51	1248.34	6795.5	3940.78	3354.69	2252.78	6149.81	1672.32	6495.67	1385.86	1200.24	1669.54	1497.97	835.648	1716.06	1559.88	1318.69	2.8532	0.00510003	0.00699301	0.0384815	0.046004	0.890625	0.710547	1	1.56791
1,2-Digalloyl-beta-D-glucopyranose-neg-M483T168	16038.3	31710.8	24003.6	34393.6	32097.4	33699.8	16385.9	39060.1	10391.9	1786.53	3893.1	4229.16	5267.82	5824.09	10584.6	2451.43	5.11809	2.69303e-05	0.0001554	0.000713653	0.00196213	1	1	1	2.41555
Dicumarol-neg-M335T271	9455.99	12025.5	9772.15	10474.8	10352.7	12066.8	8879.96	12544.2	5141.04	2024.69	3948.5	3966.65	5730.05	4723.93	5081.01	1886.19	2.63282	0.000160659	0.0001554	0.00271079	0.00196213	1	1	1	1.84953
D-Malic acid-neg-M133T51	780.172	529.488	487.833	541.066	970.5	1035.53	724.764	801.302	339.398	414.376	252.174	256.165	379.727	311.046	321.048	339.361	2.24645	2.64915e-05	0.0001554	0.000703442	0.00196213	1	1	1	1.56782
L-Glutamic acid-neg-M146T52	10533.4	6945.04	8210.2	7756.96	11825.1	9219.89	10657.6	7509.08	3409.84	4451.38	3638.5	3844.93	3407.02	3828.04	3458.37	4242.79	2.39944	3.20046e-07	0.0001554	2.97068e-05	0.00196213	1	1	1	1.76862
LysoPI 16:0;LysoP1 16:0-neg-M571T377	6157.27	2980.74	5392.13	4002.76	7681.18	5323.92	4330.42	4574.72	391.013	3392.8	1588.15	1148.93	194.981	1857.24	1589.24	3452.08	2.97061	0.00547059	0.000621601	0.0407165	0.0062512	0.96875	0.875	1	1.93577
Ellagic acid-pos-M303T94	10283	5118.58	6731.76	7485.76	11406.9	4526.56	10819.2	5377.53	2180.62	256.949	1367.57	1339.89	1405.07	2316.17	2038.75	219.612	5.55069	0.000421937	0.0001554	0.0056238	0.00196213	1	1	1	2.46439
Lorazepam-pos-M321T94	8193.73	3733.51	5311.54	5935.33	8744.75	3453.01	8300.17	3913.68	1622.28	301.571	924.798	911.597	848.397	1751.94	1471.11	267.214	5.87557	4.79325e-05	0.0001554	0.00109952	0.00196213	1	1	1	2.50462
Ellagic acid-pos-M303T67	14748.5	7618.98	10343.3	10712.5	16541.9	7893.78	14954.6	8103.7	3731.35	729.358	1656.17	2138	4443.34	3229.92	3141.07	767.181	4.58336	0.000126498	0.0001554	0.00224689	0.00196213	1	1	1	2.31171
3,4,8,9,10-pentahydroxy-6-oxo-6H-benzo[c]chromene-1-carboxylic acid-pos-M321T67	11060.2	5645.95	7834.6	8848.88	11733.9	5845.13	10844.3	5793.96	2729.57	1376.4	1474.12	1735.62	3116.13	2536.75	2512.71	1182.88	4.05702	9.74194e-07	0.0001554	6.34811e-05	0.00196213	1	1	1	2.20654
Ellagic acid-pos-M303T165	25180.9	11942.5	15937.8	18918.5	21318.9	12755.3	24575	11989.2	4364.54	748.932	3992.03	4098.58	4208.5	4130.99	4002.7	676.221	5.43877	0.000194851	0.0001554	0.00308197	0.00196213	1	1	1	2.44761
Lorazepam-pos-M321T164	12931.2	5751.23	8290.68	9345.87	11737.4	6036	13401	6039.96	2467.61	679.083	1779.58	2552.5	5511.64	2527.28	2743.22	632.595	3.89199	0.000365406	0.0001554	0.00505541	0.00196213	1	1	1	2.16412
Gallic acid-neg-M169T119	15390.7	10941.2	9534.35	15028.2	14525.7	14241	16365.9	15079.5	6311.61	2451.9	4578.18	4716.47	6705.66	6314.94	6397.24	1464.82	2.85322	0.000425228	0.0001554	0.00565137	0.00196213	1	1	1	1.89424
Ellagic acid-pos-M303T153	13002.8	9247.58	10071.4	11697.4	13946.8	9119.43	12240.1	9557.57	2377.33	487.169	1713.47	1420.52	2847.87	2782.94	2270.43	468.13	6.18624	8.64123e-05	0.0001554	0.00169018	0.00196213	1	1	1	2.60179
Anigorootin-neg-M573T261	2515.88	826.773	1079.23	1513.4	1846.38	998.113	1726.04	811.914	395.228	753.797	528.224	544.354	468.322	496.111	368.871	1284.75	2.33854	0.000891309	0.0018648	0.0099367	0.0155526	0.9375	0.796094	1	1.56154
Octadecylamine-pos-M270T355	2757.92	949.784	2106.2	2494.54	2553	542.204	3017.8	1171.18	361.099	574.779	464.374	334.397	382.667	532.794	726.563	33.4175	4.57249	0.00183455	0.000621601	0.0176396	0.0062512	0.96875	0.875	1	2.08257
D-erythro-Imidazolylglycerol phosphate-neg-M237T300	20878.2	2402.47	12214.4	12870.5	20774.5	3320.65	17890.8	2515.98	1551.78	1248.21	1536.23	1328.24	1671.04	2142.77	1689.75	5142.72	5.69365	0.00225439	0.0010878	0.0207796	0.00997075	0.953125	0.8125	1	2.04643
3’-(6”-Galloylgulcosyl)-phloroacetophenone-neg-M481T204	6874.56	1699.11	3880.17	4184.13	7135.02	1056.48	6727.19	1619.9	1550.98	661.221	1136.63	1008.69	1784.06	1792.95	1780.9	649.52	3.20084	0.00654012	0.0281274	0.0461424	0.130685	0.828125	0.585547	0.992578	1.63417
Tercatain-neg-M785T189	33280.3	5480.38	21567.1	23694.3	35608.8	10817.3	33244.2	10804.4	6275.84	2400.06	7948.64	7028.55	7020.22	9243.49	10383.1	1897.83	3.343	0.00303748	0.004662	0.0262145	0.0330158	0.90625	0.71875	1	1.77672
13,14-Dihydro-15-ketoprostaglandin A2-pos-M335T355	7995.12	4763.77	5814.27	11171.7	8575.06	12506	7790.12	4481.6	40174.8	6188.64	12801.5	18057.9	36789.1	26254.7	26579.2	18223.7	0.34094	0.00209299	0.0029526	0.0195803	0.0229097	0.921875	0.71875	1	1.66166
16-Hydroxyhexadecanoic acid-neg-M271T427	3886.74	2571.28	2544.9	3426.74	4514.53	1823.74	3681.22	1781.89	11406.5	6193.05	7698.94	7465.06	10131.5	12718.3	9005.52	4879.03	0.348659	1.85454e-05	0.0001554	0.000535737	0.00196213	1	1	1	1.89935
Guanine-pos-M152T66	843.284	1161.26	724.777	663.537	1118.85	1125.43	985.994	516.288	2855.96	2179.92	1908.32	1970.84	3828.91	2801.98	2655.74	1622.08	0.360145	4.99395e-06	0.0001554	0.000205127	0.00196213	1	1	1	1.86878
9-Oxo-10E,12Z,15Z-octadecatrienoic acid-pos-M293T369	2400.45	1874.14	1797.93	1719.61	3240.72	1662.18	3048.42	1483.07	10170.1	4042.45	6291.27	6167.96	7539.08	8238.07	8771.52	4019.65	0.311848	4.94955e-06	0.0001554	0.000205127	0.00196213	1	1	1	1.99735
Phytosphingosine-pos-M318T329	1433.79	1706.94	1738.6	1431.81	1431.06	1713.97	1661.17	1451.97	9666.81	4326.25	6336.75	8857.77	9862.07	9549.03	12110.6	4690.2	0.192193	3.30814e-06	0.0001554	0.000158003	0.00196213	1	1	1	2.39195
9-Oxo-10(E),12(E)-octadecadienoic acid-pos-M295T392	8453.67	9046.3	7764.95	7172.47	5749.58	4672.38	7221.98	8107.22	21136.1	14632.4	23949.8	25229.3	27620.9	23961.8	27442	14562.5	0.325923	2.9241e-07	0.0001554	2.82605e-05	0.00196213	1	1	1	1.99213
(2xi,20beta)-2,20-Dihydroxy-3-oxo-12-ursen-28-oic acid-neg-M485T350	166.851	1096.68	358.514	472.432	234.067	1274.01	128.273	1152	7571.24	3513.86	6568.36	5463.42	8560.58	8369.23	8283.8	3001.62	0.0951221	2.63108e-05	0.0001554	0.000702406	0.00196213	1	1	1	2.96098
Indole-3-carboxyaldehyde-pos-M146T169	688.8	705.51	657.106	684.746	641.323	733.62	687.026	674.998	1937.73	1096.95	2118.65	1829.27	2692.38	2325.9	2575.79	1309.6	0.344519	3.39358e-05	0.0001554	0.000854506	0.00196213	1	1	1	1.91697
Uridine-pos-M245T68	591.669	1015.8	611.638	885.197	760.113	870.998	648.621	1091.98	1591.61	1323.24	1625.77	1556.07	2154.09	1717.06	1928.63	1397.41	0.487143	7.62519e-06	0.0001554	0.000278404	0.00196213	1	1	1	1.57945
Uridine-neg-M289T94	833.289	1232.48	1143.63	1270.86	800.174	1423.71	856.271	1270.49	2441.97	2486.45	2017.17	2472.36	3667.91	2801.13	3044.28	1971.44	0.422477	1.50616e-06	0.0001554	8.68561e-05	0.00196213	1	1	1	1.72729
Uracil-pos-M113T68	520.06	900.869	525.871	611.962	680.634	795.791	508.394	879.567	1695.45	1476.51	1404.72	1620.49	2477.36	1669.29	1992.05	1265.61	0.398717	1.09968e-06	0.0001554	6.8811e-05	0.00196213	1	1	1	1.79446
Ursolic acid-neg-M501T441	3958.18	10972.1	7400.68	8628.69	3205.47	9177.9	3552.56	9576.07	16594.4	13333	16005.3	13428.9	16783.1	17337.9	15583.9	10872.9	0.470835	0.00166817	0.0003108	0.016363	0.00350657	0.984375	0.9375	1	1.57413
Fraxinol-neg-M221T185	689.397	1265.38	556.056	619.01	274.294	975.107	436.873	990.674	3670.52	3444.12	2404.08	2420.78	3896.88	3936.25	3518.53	3404.77	0.217516	1.16727e-05	0.0001554	0.000388421	0.00196213	1	1	1	2.3583
Uridine-neg-M289T68	758.51	820.747	744.821	541.579	441.54	896.202	600.848	775.175	2383.96	1912.24	1946.31	1822.16	2196.84	2343.8	2237.58	1103.07	0.349895	6.13023e-07	0.0001554	4.72966e-05	0.00196213	1	1	1	1.92048
Tryptophan-neg-M203T170	6526.24	9030.05	6874.83	6603.47	6350.77	8214.12	6974.95	8028.75	19658	16037.6	17888.4	18504.8	20690.6	19023.7	21028.4	15339.9	0.395509	4.71904e-10	0.0001554	1.67641e-07	0.00196213	1	1	1	1.86142
Leucenol-neg-M243T68	1573.03	2345.17	1871.54	1589.24	1622.15	2322.23	1740.45	2420.81	6210.16	4210.93	5509.21	4836.99	5591.77	5590.53	6528.91	3703.51	0.36709	4.90061e-08	0.0001554	6.44137e-06	0.00196213	1	1	1	1.90333
(10E,12Z)-9-HODE-neg-M295T383	8279.09	2566.51	4848.42	4149.65	7595.74	2866.74	7042.58	2745.13	43065.4	9094.76	31134.8	33358	36706.5	49965.2	46359.4	10877.3	0.153875	2.94416e-05	0.0001554	0.000769345	0.00196213	1	1	1	2.48804
9,10-DiHODE-neg-M311T356-2	16777.9	3519.52	13620.6	12648.5	12312.9	3893.36	12174	3486.58	68234.7	22465.8	51274.2	52773.3	77899.8	67696.2	73357.4	21500.3	0.180223	5.19418e-05	0.0001554	0.00117105	0.00196213	1	1	1	2.44254
Juglone-neg-M173T263	4780	6200.14	5081.08	4342.74	5368.92	5886.99	4463.02	5824.8	18106.3	7003.37	15940.4	18031.8	20963.4	21732.9	21982.3	6772.66	0.321357	0.000368605	0.0001554	0.00508389	0.00196213	1	1	1	1.85832
(±)-Tryptophan-pos-M205T169	13814.2	14544.7	11797.6	12680.6	13402.8	12203.2	13183.3	13125	44909.1	21447	38147.7	36395.1	50575.3	52729.2	46398.9	21949.2	0.335149	5.40942e-05	0.0001554	0.00120716	0.00196213	1	1	1	1.92112
Umbelliferone-neg-M161T166	991.83	1725.57	1188.86	1310.46	903.782	1535.84	1004.49	1387.02	15610.7	3876.62	10668.4	11546.1	16518.2	16598.2	16005.5	3773.33	0.106218	1.04721e-05	0.0001554	0.000360329	0.00196213	1	1	1	2.73854
D-Gluconic acid-neg-M195T53	28156.3	22423.9	24591.5	25514.5	27996.4	25097.8	27827.3	23206.3	107790	39746.4	90501.5	88367.7	111542	113139	106769	36393.9	0.295015	0.000190856	0.0001554	0.00304074	0.00196213	1	1	1	1.98021
2-Benzofurancarboxaldehyde-neg-M145T224	1267.33	957.912	774.36	531.742	393.07	681.763	1098.4	786.816	6987.82	1143.07	4620.82	4894.07	8757.06	6418.57	7285.23	1052.56	0.157714	0.000461125	0.0010878	0.00601889	0.00997075	0.953125	0.835547	1	2.30399
3,5-Dichlorosalicylic acid-neg-M205T315	331.251	220.737	172.041	73.9232	29.984	349.478	107.472	165.64	3471.19	600.566	1943.59	1633.71	3623.68	3055.25	3531.97	336.688	0.0797139	4.63785e-05	0.0003108	0.00107513	0.00350657	0.984375	0.90625	1	2.82581
Leu-Val-pos-M231T175	249.088	279.452	303.015	274.751	449.332	230.933	335.804	332.258	2481.52	481.065	1418.04	1779.66	2163.6	2348.82	2400.05	468.111	0.181276	0.00029304	0.0001554	0.00428935	0.00196213	1	1	1	2.27902
4-Hydroxynaphthalene-1,2-dione-pos-M175T263	2499.41	1343.39	1601.88	1684.19	2408.94	1368.35	2186.91	1248.61	20005.9	1706.43	11197.1	10520.8	18214.2	18782.7	18143.9	1839.75	0.14283	0.00241151	0.004662	0.0219356	0.0330158	0.90625	0.75	1	2.23313
2-Hydroxy-4-trifluoromethyl benzoic acid-pos-M207T164	1977.55	1156.19	1588.76	1180.34	1092.78	1102.91	1821.25	1799.46	16804.4	2731.18	9397.44	9551.51	14678.3	14813.7	15030.8	2612.97	0.136874	0.000162134	0.0001554	0.00273217	0.00196213	1	1	1	2.47676
Corosolic acid-neg-M471T347	483.985	1093.82	594.036	582.88	631.717	840.963	854.76	619.529	5034.12	949.627	3435.85	3169.55	5207.02	5069.5	4233.68	813.587	0.204267	0.000773116	0.0018648	0.00887497	0.0155526	0.9375	0.796875	1	2.11608
Scopoletin-neg-M191T171	1110.2	2044.88	707.014	756.294	1256.99	2616.92	1135.63	1768.68	42688.1	4721.81	28999	27968.3	43520.9	43304.1	41575.4	4544.41	0.0480217	2.39106e-05	0.0001554	0.000658869	0.00196213	1	1	1	3.10067
Isofraxidin-neg-M221T206	1122.37	2053.53	1280.13	1471.62	1288.24	2208.56	961.086	2253.63	19180.3	2426.68	12416.9	12748	20092.5	18598	19206.6	1788.05	0.118725	0.000731315	0.0010878	0.00852428	0.00997075	0.953125	0.827344	1	2.4188
Juglone-neg-M173T223	2806.75	1500	2047.83	2048.47	2233.82	1773.43	2517.65	1719.03	30376.6	6171.87	19557.1	19853.5	31074.7	28196.7	28054	4450.92	0.0992454	5.9679e-05	0.0001554	0.00129792	0.00196213	1	1	1	2.71929
2,2,2-trifluoro-N-{2-[(trifluoroacetyl)amino]ethyl}acetamide-pos-M253T170	498.231	222.78	358.256	315.101	440.7	271.555	477.573	219.51	19453.5	1851.99	11005.5	11865.7	20301.4	20529.8	19376.4	2168.61	0.0263128	1.2791e-05	0.0001554	0.000415124	0.00196213	1	1	1	3.44015
Acylcarnitine 13:0-pos-M358T356	1734.02	1491.48	1335.75	1877.93	2264.08	1856.66	1909.68	1301.04	4607.04	1859.95	3159.06	4179.79	4229.87	5275.72	10225.3	2003.66	0.387464	0.00310634	0.0018648	0.026641	0.0155526	0.9375	0.765625	1	1.5572
LysoPC 18:1-neg-M566T394	1209.92	684.754	661.254	654.196	986.211	533.792	1182.14	485.002	2605.25	833.657	1519.56	2056.53	3240.04	2921.62	3091.31	598.072	0.379299	0.00608677	0.014763	0.0440311	0.0814631	0.859375	0.640625	1	1.54895
3,3,5-triodo-L-thyronine-beta-D-glucuronoside-pos-M132T104	4117.77	1953.79	3544.16	3590.06	2563.38	2100.63	1797.03	2980.24	7850.13	2768.01	6264.11	5760.68	11322.5	8888.07	16120.3	2411.6	0.368932	0.00686405	0.014763	0.047736	0.0814631	0.859375	0.625	1	1.51391
Jasmonic acid-pos-M211T299	1393.12	620.567	1030.99	1161.83	1393.36	624.742	1199.62	634.58	2518.52	1317.36	1746.32	1734.74	2994.52	2193.41	3401.92	1429.94	0.46484	0.000657661	0.000621601	0.00785131	0.0062512	0.96875	0.875	1	1.53322
Nandrolone-pos-M275T290	9091.4	7978.44	6774.5	7230.38	3058.04	8842.41	8307.64	9434.46	5664.08	9959.75	9541.05	8858.94	8404.2	6950.54	7346.55	10336.4	0.905396	0.403111	0.382284	0.65551	0.624115	0.640625	0.359375	0.875	0.361674
Pergolide-pos-M315T379	2004.81	3105.26	2264.53	2129.35	1506.49	3499.52	1779.8	3058.78	5824.39	6616.85	5600.83	4390.49	3151.23	3634.47	3561.92	6875.67	0.487912	0.000296418	0.0003108	0.00432421	0.00350657	0.984375	0.90625	1	1.47174
9(11)-Dehydroglycyrrhetic acid-pos-M455T385	3934.95	10814.5	5238.13	4921.86	3888.32	8371.07	3305.74	8703.31	10403.7	15341	13094.5	14611.5	12397.9	10324.9	10816.1	14496	0.48458	0.000966861	0.000621601	0.0105992	0.0062512	0.96875	0.882422	1	1.55925
Corosolic acid-neg-M471T364	352.045	1317.97	723.448	705.824	485.07	1271.59	395.143	1132.87	2162.69	4811.08	2976.02	3015.73	2187.37	2202.29	1837.36	4367.57	0.270965	4.76157e-05	0.0001554	0.001098	0.00196213	1	1	1	2.10828
trans-3-Feruloylcorosolic acid-neg-M647T386	5225.01	13139	7839.81	8516.31	4398.35	11530.5	4153.3	14870.6	19303.8	35847.8	28023.9	25520.3	25426.4	19400.6	18763.6	31709.2	0.341541	0.000144666	0.0001554	0.00251187	0.00196213	1	1	1	1.92908
trans-3-Feruloylcorosolic acid-neg-M693T386	428.493	1367.2	707.767	899.015	485.224	1327.43	573.056	1148.59	1878.42	4576.78	3116.59	2895.99	2809.4	2151.19	2398.96	4048.62	0.290534	2.2459e-05	0.0001554	0.000629474	0.00196213	1	1	1	2.06593
9-Oxo-10(E),12(E)-octadecadienoic acid-neg-M293T392	4045.67	1909.7	2778.39	2357.09	4158.91	2473.57	3080.63	3089.44	14315.2	10823.1	15438.5	13006.5	16264.7	15863.5	15984.3	12949	0.208413	1.62686e-08	0.0001554	2.82242e-06	0.00196213	1	1	1	2.44231
Glutamine-pos-M147T51	3750.61	3421.69	2775.39	2774.48	2944.18	3334	2561.62	3046.85	8167.02	7298.85	7708.27	7381.53	7009.77	6813.13	6864.07	6744.81	0.424382	5.05552e-09	0.0001554	1.18139e-06	0.00196213	1	1	1	1.78703
9-Oxo-10(E),12(E)-octadecadienoic acid-pos-M295T301	2730.21	2722.97	2500.77	2730.15	2733.43	2828.15	2619.41	2416.06	10358.7	9012.49	10119	9751.34	9946.41	9178.04	10234.3	10168.1	0.270174	3.62457e-17	0.0001554	4.76414e-13	0.00196213	1	1	1	2.23741
Anileridine-pos-M353T301	6045.34	5460.68	5214.23	5624.85	6175.56	5650.72	5863.91	5047.41	26579.3	21539.9	22522	23950.1	24078.3	23735.8	23956.9	23742.1	0.237147	3.49173e-16	0.0001554	2.29476e-12	0.00196213	1	1	1	2.3491
LysoPE 18:2-pos-M478T369	3182.83	1897.52	2484.53	3091.2	3906	2068.54	3115.61	1790.47	5999.64	5968.01	6217.22	5919.02	6257.47	5937.26	3055.37	5805.36	0.476904	5.71371e-05	0.0018648	0.00126433	0.0155526	0.9375	0.78125	1	1.56348
LySoPE 18:2-neg-M476T369	2716.33	1581.6	2098.01	1305.44	2451.6	1349.63	2340.77	1662.9	2708.95	7121.51	5062.02	6136.27	6008.3	5893.31	5406.98	6360.1	0.346917	3.82872e-06	0.0003108	0.00017497	0.00350657	0.984375	0.90625	1	1.90136
L-Glutamine-neg-M145T51	962.468	931.076	808.665	938.239	703.402	1093.17	660.217	878.278	2418.42	3815.81	2884.22	2742.05	2655.04	2412.55	2239.57	3196.71	0.311903	1.79915e-09	0.0001554	4.77361e-07	0.00196213	1	1	1	2.06474
9,10,13-TriHOME-neg-M329T302	22964.6	20608.6	21259	19050.3	19377.2	20915.4	28475.5	23552	80098.3	136193	114791	106477	111169	92559.1	87688.1	112601	0.209372	2.54155e-11	0.0001554	2.46264e-08	0.00196213	1	1	1	2.42053
LysoPE16:0-neg-M452T383	3466.64	2426.56	2419.2	2371.56	3715.16	2679.56	3214.29	2728.11	8819.42	10804.4	9188.61	9031.82	8969.17	9111.76	7463.01	11020.2	0.309388	1.4092e-09	0.0001554	3.94096e-07	0.00196213	1	1	1	2.09888
LySoPE 16:0-pos-M454T382	3478.56	2498.18	2697.81	3100.97	3368.54	3212.07	3508.04	2635.73	8052.59	8465.52	8221.67	9474.29	7222.95	8900.54	8461.77	10038	0.35591	2.05073e-10	0.0001554	9.25497e-08	0.00196213	1	1	1	1.96993
9-Oxo-10(E),12(E)-octadecadienoic acid-pos-M295T355-2	5609.04	6580.56	9725.84	10301.8	11525.5	4158.75	6018.88	3111.25	16867.2	5755.9	9455.64	28046.4	16644.6	17557.5	18278.2	15917.2	0.443747	0.00385218	0.0104118	0.0313424	0.0624044	0.875	0.65625	1	1.45602
Di(2-nonyl) phthalate-pos-M419T422	26338.3	30788.8	27614.2	42197.3	14209.4	23340.5	21354.8	45710.4	77918.8	76302.4	85133.1	90912.6	67776.2	40656.9	70322.1	39763.7	0.421938	0.000184693	0.0018648	0.00297235	0.0155526	0.9375	0.765625	1	1.61705
Jasmonic acid-pos-M211T317	914.134	1015.38	726.223	990.993	677.915	849.679	707.339	559.139	1579.88	3159	2999.79	3914.75	1804.76	1691.95	1764.34	3287.78	0.318816	1.26199e-05	0.0001554	0.000411021	0.00196213	1	1	1	1.928
LysoPC 18:2-neg-M564T373	3550.03	3645.53	4180.61	4028.4	2249.27	3971.52	2220.58	4124.57	8357.01	8864.66	8993.29	8991.88	4678.67	8248.89	8967.19	8700.93	0.425068	6.63821e-06	0.0001554	0.000253641	0.00196213	1	1	1	1.70709
Sedanolide-pos-M195T301	1737.29	1753.02	1429.3	1714.38	1689.9	1821.32	1685.52	1772.73	4610.15	4452.21	4409.46	8153.45	4345.21	3620.6	7614.61	4857.94	0.323402	6.60906e-06	0.0001554	0.000253264	0.00196213	1	1	1	1.9845
group	walnut-soybean	walnut-soybean	walnut-soybean	walnut-soybean	walnut-soybean	walnut-soybean	walnut-soybean	walnut-soybean	walnut	walnut	walnut	walnut	walnut	walnut	walnut	walnut
