# Supplementary material for: Integrated transcriptomic and metabolic profiling reveals the molecular mechanism of improved nitrogen metabolism in walnut (Juglans regia L.) roots mediated by soybean intercropping
Source: Front Plant Sci. 2026 Jan 29;16:1658364. doi: 10.3389/fpls.2025.1658364 (PMC12894250; doi:10.3389/fpls.2025.1658364)
Supplement: Supplementary Table 5 — Summary of the sequencing data generated for RNA-Seq and mapping on the walnut genome. [file Table5.xlsx]

## Sheet: 2.2.1_参考基因组比对_参考基因组比对结果统计_09282
Table S4. Summary of the sequencing data generated for RNA-Seq and mapping on the walnut genome.
Sample	Total Clean Reads (M)	Total Mapping(%)	Uniquely Mapping(%)
walnut-soybean 1	42.53	89.77	60.67
walnut-soybean 2	39.12	87.13	58.89
walnut-soybean 3	42.27	88.65	61.64
walnut 1	42.71	89.08	60.38
walnut 2	42.67	93.15	62.98
walnut 3	42.55	92.99	62.37
