# Supplementary material for: Integrated transcriptomic and metabolic profiling reveals the molecular mechanism of improved nitrogen metabolism in walnut (Juglans regia L.) roots mediated by soybean intercropping
Source: Front Plant Sci. 2026 Jan 29;16:1658364. doi: 10.3389/fpls.2025.1658364 (PMC12894250; doi:10.3389/fpls.2025.1658364)
Supplement: Supplementary Table 6 — Differentially expressed genes related to nitrogen metabolism. [file Table6.xlsx]

## Sheet: Sheet1
Table S5. Differential genes related to nitrogen metabolism
Gene ID	GO Term	Level 1	Level 2	log2(MW/IS)
108979101	[P]GO:0042886//amide transport;GO:0008104//protein localization;GO:0051649//establishment of localization in cell;GO:0034613//cellular protein localization;GO:0070727//cellular macromolecule localization;GO:0051234//establishment of localization;GO:0033036//macromolecule localization;GO:0051641//cellular localization;GO:0045184//establishment of protein localization;GO:0046907//intracellular tran…	biological_process;cellular_component	[C]membrane;protein-containing complex;cell;[P]cellular process;localization;	0.874424
108979130	[P]GO:0010557//positive regulation of macromolecule biosynthetic process;GO:0031323//regulation of cellular metabolic process;GO:0048522//positive regulation of cellular process;GO:0010604//positive regulation of macromolecule metabolic process;GO:0051252//regulation of RNA metabolic process;GO:0006355//regulation of transcription, DNA-templated;GO:0051171//regulation of nitrogen compound metabol…	biological_process;molecular_function;cellular_component	[C]cell;organelle;[P]biological regulation;[F]binding;	-1.83953
108979135	[P]GO:0006857//oligopeptide transport;GO:0042886//amide transport;GO:0006810//transport;GO:0051179//localization;GO:0051234//establishment of localization;GO:0071702//organic substance transport;GO:0015833//peptide transport;GO:0071705//nitrogen compound transport;[C]GO:0016021//integral component of membrane;GO:0031224//intrinsic component of membrane;GO:0016020//membrane;[F]GO:0005215//transpor…	cellular_component;molecular_function;biological_process	[C]membrane part;membrane;[P]localization;[F]transporter activity;	3.52344
108979448	[P]GO:0010604//positive regulation of macromolecule metabolic process;GO:0010628//positive regulation of gene expression;GO:0031325//positive regulation of cellular metabolic process;GO:0007154//cell communication;GO:0010557//positive regulation of macromolecule biosynthetic process;GO:0051130//positive regulation of cellular component organization;GO:1901564//organonitrogen compound metabolic pr…	molecular_function;cellular_component;biological_process	[C]membrane;membrane part;[P]response to stimulus;cellular process;signaling;biological regulation;metabolic process;[F]binding;translation regulator activity;	1.1557
108979480	[P]GO:0019344//cysteine biosynthetic process;GO:1901564//organonitrogen compound metabolic process;GO:0006082//organic acid metabolic process;GO:0046394//carboxylic acid biosynthetic process;GO:0071704//organic substance metabolic process;GO:0006535//cysteine biosynthetic process from serine;GO:0044249//cellular biosynthetic process;GO:0019752//carboxylic acid metabolic process;GO:1901605//alpha-…	molecular_function;cellular_component;biological_process	[C]membrane;membrane part;cell;[P]cellular process;metabolic process;[F]catalytic activity;binding;	1.78898
108979719	[F]GO:0008233//peptidase activity;GO:0070011//peptidase activity, acting on L-amino acid peptides;GO:0070008//serine-type exopeptidase activity;GO:0003824//catalytic activity;GO:0016787//hydrolase activity;GO:0008236//serine-type peptidase activity;GO:0004185//serine-type carboxypeptidase activity;GO:0004180//carboxypeptidase activity;GO:0008238//exopeptidase activity;GO:0016825//hydrolase activi…	molecular_function	[F]catalytic activity;	1.73746
108979951	[P]GO:1901564//organonitrogen compound metabolic process;GO:0009150//purine ribonucleotide metabolic process;GO:0009179//purine ribonucleoside diphosphate metabolic process;GO:0006082//organic acid metabolic process;GO:0009259//ribonucleotide metabolic process;GO:0016052//carbohydrate catabolic process;GO:0055086//nucleobase-containing small molecule metabolic process;GO:0006807//nitrogen compoun…	cellular_component;molecular_function;biological_process	[C]cell;protein-containing complex;[P]metabolic process;cellular process;[F]binding;catalytic activity;	0.874569
108979996	[P]GO:0044248//cellular catabolic process;GO:1901564//organonitrogen compound metabolic process;GO:0009056//catabolic process;GO:1901565//organonitrogen compound catabolic process;GO:0044237//cellular metabolic process;GO:0009057//macromolecule catabolic process;GO:0071704//organic substance metabolic process;GO:0006807//nitrogen compound metabolic process;GO:0008152//metabolic process;GO:0044260…	biological_process;molecular_function	[P]metabolic process;cellular process;[F]catalytic activity;	1.49957
108980062	[P]GO:2000112//regulation of cellular macromolecule biosynthetic process;GO:2001141//regulation of RNA biosynthetic process;GO:0080090//regulation of primary metabolic process;GO:1903506//regulation of nucleic acid-templated transcription;GO:0031323//regulation of cellular metabolic process;GO:0006355//regulation of transcription, DNA-templated;GO:0051252//regulation of RNA metabolic process;GO:0…	molecular_function;biological_process;cellular_component	[C]cell;organelle;[P]biological regulation;[F]binding;	-1.3447
108980141	[C]GO:0031224//intrinsic component of membrane;GO:0042175//nuclear outer membrane-endoplasmic reticulum membrane network;GO:0043231//intracellular membrane-bounded organelle;GO:0005622//intracellular;GO:0016021//integral component of membrane;GO:0005783//endoplasmic reticulum;GO:0043227//membrane-bounded organelle;GO:0005737//cytoplasm;GO:0012505//endomembrane system;GO:0005789//endoplasmic retic…	molecular_function;cellular_component	[C]organelle part;organelle;cell;membrane;membrane part;[F]binding;catalytic activity;molecular transducer activity;	0.85753
108980281	[F]GO:0004180//carboxypeptidase activity;GO:0140096//catalytic activity, acting on a protein;GO:0016787//hydrolase activity;GO:0008233//peptidase activity;GO:0008238//exopeptidase activity;GO:0004185//serine-type carboxypeptidase activity;GO:0070011//peptidase activity, acting on L-amino acid peptides;GO:0070008//serine-type exopeptidase activity;GO:0003824//catalytic activity;GO:0008236//serine-…	molecular_function	[F]catalytic activity;	2.59758
108980372	[P]GO:0019538//protein metabolic process;GO:0008152//metabolic process;GO:0006464//cellular protein modification process;GO:0009314//response to radiation;GO:0036211//protein modification process;GO:0043170//macromolecule metabolic process;GO:1901564//organonitrogen compound metabolic process;GO:0015979//photosynthesis;GO:0009416//response to light stimulus;GO:0009765//photosynthesis, light harve…	biological_process;molecular_function;cellular_component	[C]protein-containing complex;cell;organelle part;membrane;organelle;membrane part;[P]cellular process;response to stimulus;metabolic process;[F]binding;	-3.39157
108980516	[P]GO:2001141//regulation of RNA biosynthetic process;GO:1903506//regulation of nucleic acid-templated transcription;GO:0031326//regulation of cellular biosynthetic process;GO:0019219//regulation of nucleobase-containing compound metabolic process;GO:0060255//regulation of macromolecule metabolic process;GO:0010468//regulation of gene expression;GO:0006355//regulation of transcription, DNA-templa…	biological_process;cellular_component;molecular_function	[C]organelle;cell;[P]biological regulation;[F]binding;	4.09096
108980667	[P]GO:0080090//regulation of primary metabolic process;GO:0006355//regulation of transcription, DNA-templated;GO:0009314//response to radiation;GO:0031326//regulation of cellular biosynthetic process;GO:0019222//regulation of metabolic process;GO:0048856//anatomical structure development;GO:2000112//regulation of cellular macromolecule biosynthetic process;GO:0050789//regulation of biological pro…	molecular_function;biological_process;cellular_component	[C]cell;organelle;[P]developmental process;response to stimulus;multicellular organismal process;biological regulation;[F]binding;	-1.48659
108980668	[F]GO:0070011//peptidase activity, acting on L-amino acid peptides;GO:0003824//catalytic activity;GO:0016825//hydrolase activity, acting on acid phosphorus-nitrogen bonds;GO:0140096//catalytic activity, acting on a protein;GO:0008233//peptidase activity;GO:0008236//serine-type peptidase activity;GO:0016787//hydrolase activity;GO:0017171//serine hydrolase activity;	molecular_function	[F]catalytic activity;	-0.954495
108980762	[P]GO:0044248//cellular catabolic process;GO:0044238//primary metabolic process;GO:0071704//organic substance metabolic process;GO:1901072//glucosamine-containing compound catabolic process;GO:0006026//aminoglycan catabolic process;GO:0071554//cell wall organization or biogenesis;GO:0009056//catabolic process;GO:0008152//metabolic process;GO:0043170//macromolecule metabolic process;GO:1901575//or…	biological_process;molecular_function	[P]cellular process;metabolic process;[F]binding;catalytic activity;	4.13188
108980812	[P]GO:0006026//aminoglycan catabolic process;GO:0009056//catabolic process;GO:0009057//macromolecule catabolic process;GO:0009987//cellular process;GO:1901564//organonitrogen compound metabolic process;GO:0016998//cell wall macromolecule catabolic process;GO:0044265//cellular macromolecule catabolic process;GO:0044237//cellular metabolic process;GO:1901136//carbohydrate derivative catabolic proce…	biological_process;molecular_function	[P]metabolic process;cellular process;[F]binding;catalytic activity;	3.09255
108980833	[P]GO:0006139//nucleobase-containing compound metabolic process;GO:0006807//nitrogen compound metabolic process;GO:0044260//cellular macromolecule metabolic process;GO:0071704//organic substance metabolic process;GO:1901360//organic cyclic compound metabolic process;GO:0046483//heterocycle metabolic process;GO:0034641//cellular nitrogen compound metabolic process;GO:0090304//nucleic acid metaboli…	biological_process;molecular_function	[P]metabolic process;cellular process;[F]binding;	-1.22122
108981048	[F]GO:0017171//serine hydrolase activity;GO:0003824//catalytic activity;GO:0008233//peptidase activity;GO:0016787//hydrolase activity;GO:0004175//endopeptidase activity;GO:0016825//hydrolase activity, acting on acid phosphorus-nitrogen bonds;GO:0008236//serine-type peptidase activity;GO:0004252//serine-type endopeptidase activity;GO:0140096//catalytic activity, acting on a protein;GO:0070011//pep…	molecular_function	[F]catalytic activity;	1.60194
108981100	[P]GO:0044238//primary metabolic process;GO:0044283//small molecule biosynthetic process;GO:1901564//organonitrogen compound metabolic process;GO:1901576//organic substance biosynthetic process;GO:0008652//cellular amino acid biosynthetic process;GO:0019752//carboxylic acid metabolic process;GO:0044281//small molecule metabolic process;GO:0043650//dicarboxylic acid biosynthetic process;GO:0019438…	molecular_function;biological_process	[P]cellular process;metabolic process;[F]catalytic activity;	1.36873
108981116	[P]GO:0044260//cellular macromolecule metabolic process;GO:0006725//cellular aromatic compound metabolic process;GO:1901576//organic substance biosynthetic process;GO:0008152//metabolic process;GO:0019438//aromatic compound biosynthetic process;GO:0044249//cellular biosynthetic process;GO:0071704//organic substance metabolic process;GO:0034641//cellular nitrogen compound metabolic process;GO:0006…	biological_process;cellular_component;molecular_function	[C]protein-containing complex;organelle part;cell;organelle;membrane-enclosed lumen;[P]metabolic process;cellular process;[F]binding;	2.43068
108981232	[P]GO:0051716//cellular response to stimulus;GO:0044265//cellular macromolecule catabolic process;GO:0044085//cellular component biogenesis;GO:0006979//response to oxidative stress;GO:0009056//catabolic process;GO:1901575//organic substance catabolic process;GO:0043933//protein-containing complex subunit organization;GO:1901565//organonitrogen compound catabolic process;GO:0030163//protein catabo…	molecular_function;cellular_component;biological_process	[C]membrane-enclosed lumen;cell;organelle;organelle part;[P]response to stimulus;metabolic process;cellular process;cellular component organization or biogenesis;[F]catalytic activity;binding;	1.54694
108981337	[P]GO:0019752//carboxylic acid metabolic process;GO:0009259//ribonucleotide metabolic process;GO:0046483//heterocycle metabolic process;GO:0044281//small molecule metabolic process;GO:0044238//primary metabolic process;GO:0005975//carbohydrate metabolic process;GO:0009117//nucleotide metabolic process;GO:0006139//nucleobase-containing compound metabolic process;GO:1901360//organic cyclic compound…	biological_process;molecular_function;cellular_component	[C]cell;[P]cellular process;metabolic process;[F]binding;catalytic activity;	-1.34975
108981347	[P]GO:0051603//proteolysis involved in cellular protein catabolic process;GO:0044248//cellular catabolic process;GO:0044238//primary metabolic process;GO:0043170//macromolecule metabolic process;GO:0019538//protein metabolic process;GO:0071704//organic substance metabolic process;GO:0009057//macromolecule catabolic process;GO:0044265//cellular macromolecule catabolic process;GO:0044257//cellular …	biological_process;molecular_function;cellular_component	[C]extracellular region;cell;organelle;[P]cellular process;metabolic process;[F]catalytic activity;	1.8543
108981394	[P]GO:0009308//amine metabolic process;GO:1901564//organonitrogen compound metabolic process;GO:0071704//organic substance metabolic process;GO:0008152//metabolic process;GO:0006807//nitrogen compound metabolic process;[C]GO:0016021//integral component of membrane;GO:0016020//membrane;GO:0031224//intrinsic component of membrane;[F]GO:0005507//copper ion binding;GO:0046914//transition metal ion bi…	cellular_component;biological_process;molecular_function	[C]membrane;membrane part;[P]metabolic process;[F]catalytic activity;binding;	-1.70748
108981575	[P]GO:0044238//primary metabolic process;GO:0009987//cellular process;GO:0034645//cellular macromolecule biosynthetic process;GO:0006351//transcription, DNA-templated;GO:0032774//RNA biosynthetic process;GO:0008152//metabolic process;GO:0006807//nitrogen compound metabolic process;GO:0009058//biosynthetic process;GO:0006139//nucleobase-containing compound metabolic process;GO:0044260//cellular ma…	biological_process;cellular_component;molecular_function	[C]organelle;cell;[P]cellular process;metabolic process;[F]binding;translation regulator activity;	-2.40918
108981744	[P]GO:0071704//organic substance metabolic process;GO:0034645//cellular macromolecule biosynthetic process;GO:0009058//biosynthetic process;GO:0009059//macromolecule biosynthetic process;GO:0019438//aromatic compound biosynthetic process;GO:0044249//cellular biosynthetic process;GO:0090304//nucleic acid metabolic process;GO:0044238//primary metabolic process;GO:0016070//RNA metabolic process;GO:1…	biological_process;molecular_function	[P]metabolic process;cellular process;[F]binding;transcription regulator activity;	1.46118
108981745	[P]GO:0050794//regulation of cellular process;GO:0065009//regulation of molecular function;GO:0031396//regulation of protein ubiquitination;GO:0051348//negative regulation of transferase activity;GO:0050789//regulation of biological process;GO:0044092//negative regulation of molecular function;GO:0031323//regulation of cellular metabolic process;GO:1903320//regulation of protein modification by s…	biological_process;cellular_component	[C]cell;organelle;[P]biological regulation;	2.64753
108981845	[P]GO:0031323//regulation of cellular metabolic process;GO:0065007//biological regulation;GO:0010556//regulation of macromolecule biosynthetic process;GO:0031326//regulation of cellular biosynthetic process;GO:0010468//regulation of gene expression;GO:0051171//regulation of nitrogen compound metabolic process;GO:0006355//regulation of transcription, DNA-templated;GO:0019219//regulation of nucleob…	molecular_function;biological_process;cellular_component	[C]organelle;cell;[P]biological regulation;[F]binding;	3.95276
108981899	[P]GO:0006807//nitrogen compound metabolic process;GO:0044237//cellular metabolic process;GO:0036211//protein modification process;GO:0043412//macromolecule modification;GO:0016310//phosphorylation;GO:0019538//protein metabolic process;GO:0009987//cellular process;GO:1901564//organonitrogen compound metabolic process;GO:0044267//cellular protein metabolic process;GO:0006796//phosphate-containing …	cellular_component;biological_process;molecular_function	[C]membrane;cell;organelle;[P]cellular process;metabolic process;[F]catalytic activity;binding;	3.69937
108982294	[P]GO:0034641//cellular nitrogen compound metabolic process;GO:0033554//cellular response to stress;GO:0044238//primary metabolic process;GO:0006310//DNA recombination;GO:0006259//DNA metabolic process;GO:0006281//DNA repair;GO:0006807//nitrogen compound metabolic process;GO:0071704//organic substance metabolic process;GO:0008152//metabolic process;GO:1901360//organic cyclic compound metabolic pr…	biological_process	[P]response to stimulus;cellular process;metabolic process;	2.17496
108982305	[P]GO:0035303//regulation of dephosphorylation;GO:0071215//cellular response to abscisic acid stimulus;GO:0007154//cell communication;GO:0009738//abscisic acid-activated signaling pathway;GO:0050789//regulation of biological process;GO:0042221//response to chemical;GO:0010033//response to organic substance;GO:0019220//regulation of phosphate metabolic process;GO:0009725//response to hormone;GO:00…	biological_process;molecular_function;cellular_component	[C]organelle;cell;[P]signaling;response to stimulus;biological regulation;cellular process;[F]binding;molecular function regulator;molecular transducer activity;	1.49145
108982326	[P]GO:1901360//organic cyclic compound metabolic process;GO:0015979//photosynthesis;GO:0044260//cellular macromolecule metabolic process;GO:0046483//heterocycle metabolic process;GO:0006807//nitrogen compound metabolic process;GO:0090304//nucleic acid metabolic process;GO:0044237//cellular metabolic process;GO:0006259//DNA metabolic process;GO:0015074//DNA integration;GO:0044238//primary metaboli…	cellular_component;molecular_function;biological_process	[C]organelle part;organelle;membrane part;cell;protein-containing complex;membrane;[P]metabolic process;cellular process;[F]binding;	-3.65139
108982391	[P]GO:1903506//regulation of nucleic acid-templated transcription;GO:0050789//regulation of biological process;GO:0010468//regulation of gene expression;GO:0010556//regulation of macromolecule biosynthetic process;GO:0080090//regulation of primary metabolic process;GO:0051171//regulation of nitrogen compound metabolic process;GO:0019219//regulation of nucleobase-containing compound metabolic proc…	cellular_component;biological_process;molecular_function	[C]cell;organelle;[P]biological regulation;[F]binding;	2.64548
108982455	[P]GO:0071704//organic substance metabolic process;GO:0034641//cellular nitrogen compound metabolic process;GO:0009987//cellular process;GO:0008152//metabolic process;GO:1901576//organic substance biosynthetic process;GO:0034645//cellular macromolecule biosynthetic process;GO:0006518//peptide metabolic process;GO:1901566//organonitrogen compound biosynthetic process;GO:0043170//macromolecule meta…	cellular_component;molecular_function;biological_process	[C]cell;organelle;[P]cellular process;metabolic process;[F]structural molecule activity;binding;	-1.30551
108982622	[P]GO:0044260//cellular macromolecule metabolic process;GO:1901137//carbohydrate derivative biosynthetic process;GO:0090407//organophosphate biosynthetic process;GO:0009987//cellular process;GO:0006506//GPI anchor biosynthetic process;GO:0042158//lipoprotein biosynthetic process;GO:0006497//protein lipidation;GO:0006644//phospholipid metabolic process;GO:0006661//phosphatidylinositol biosynthetic…	cellular_component;biological_process	[C]organelle;cell;membrane part;membrane;organelle part;[P]cellular process;metabolic process;	-0.794618
108982674	[P]GO:0009411//response to UV;GO:0046483//heterocycle metabolic process;GO:0009416//response to light stimulus;GO:0031327//negative regulation of cellular biosynthetic process;GO:0050896//response to stimulus;GO:0050794//regulation of cellular process;GO:0006807//nitrogen compound metabolic process;GO:0006725//cellular aromatic compound metabolic process;GO:0046890//regulation of lipid biosynthet…	biological_process;molecular_function;cellular_component	[C]organelle;membrane;cell junction;symplast;cell;[P]metabolic process;biological regulation;response to stimulus;cellular process;[F]catalytic activity;binding;	-1.15058
108982775	[F]GO:0008238//exopeptidase activity;GO:0003824//catalytic activity;GO:0070008//serine-type exopeptidase activity;GO:0140096//catalytic activity, acting on a protein;GO:0008233//peptidase activity;GO:0004180//carboxypeptidase activity;GO:0004185//serine-type carboxypeptidase activity;GO:0016787//hydrolase activity;GO:0016825//hydrolase activity, acting on acid phosphorus-nitrogen bonds;GO:0008236…	molecular_function	[F]catalytic activity;	-2.77043
108982864	[P]GO:0006520//cellular amino acid metabolic process;GO:0071704//organic substance metabolic process;GO:0009099//valine biosynthetic process;GO:0044281//small molecule metabolic process;GO:1901576//organic substance biosynthetic process;GO:0009987//cellular process;GO:1901566//organonitrogen compound biosynthetic process;GO:0019752//carboxylic acid metabolic process;GO:0044283//small molecule bio…	molecular_function;biological_process	[P]cellular process;metabolic process;[F]catalytic activity;binding;	-1.20074
108982865	[P]GO:0008152//metabolic process;GO:0044265//cellular macromolecule catabolic process;GO:1901564//organonitrogen compound metabolic process;GO:0009056//catabolic process;GO:0043170//macromolecule metabolic process;GO:0009057//macromolecule catabolic process;GO:0030163//protein catabolic process;GO:0019538//protein metabolic process;GO:0044237//cellular metabolic process;GO:0009987//cellular proce…	biological_process;cellular_component;molecular_function	[C]cell;protein-containing complex;organelle;[P]cellular process;metabolic process;[F]catalytic activity;	-4.64557
108983060	[P]GO:0016053//organic acid biosynthetic process;GO:0044281//small molecule metabolic process;GO:0006564//L-serine biosynthetic process;GO:1901607//alpha-amino acid biosynthetic process;GO:0006082//organic acid metabolic process;GO:0044237//cellular metabolic process;GO:0043436//oxoacid metabolic process;GO:1901566//organonitrogen compound biosynthetic process;GO:0009069//serine family amino acid…	molecular_function;biological_process	[P]metabolic process;cellular process;[F]binding;catalytic activity;	1.4112
108983121	[F]GO:0003824//catalytic activity;GO:0004180//carboxypeptidase activity;GO:0008238//exopeptidase activity;GO:0140096//catalytic activity, acting on a protein;GO:0070008//serine-type exopeptidase activity;GO:0008236//serine-type peptidase activity;GO:0008233//peptidase activity;GO:0017171//serine hydrolase activity;GO:0004185//serine-type carboxypeptidase activity;GO:0016825//hydrolase activity, a…	molecular_function	[F]catalytic activity;	2.46689
108983167	[F]GO:0140096//catalytic activity, acting on a protein;GO:0017171//serine hydrolase activity;GO:0003824//catalytic activity;GO:0016787//hydrolase activity;GO:0016825//hydrolase activity, acting on acid phosphorus-nitrogen bonds;GO:0008238//exopeptidase activity;GO:0070008//serine-type exopeptidase activity;GO:0008233//peptidase activity;GO:0004180//carboxypeptidase activity;GO:0004185//serine-typ…	molecular_function	[F]catalytic activity;	1.95248
108983308	[P]GO:0051338//regulation of transferase activity;GO:0032268//regulation of cellular protein metabolic process;GO:0001932//regulation of protein phosphorylation;GO:0051726//regulation of cell cycle;GO:0050790//regulation of catalytic activity;GO:0000079//regulation of cyclin-dependent protein serine/threonine kinase activity;GO:0050789//regulation of biological process;GO:0043549//regulation of k…	molecular_function;biological_process	[P]biological regulation;[F]binding;	2.54909
108983437	[P]GO:0045184//establishment of protein localization;GO:0006810//transport;GO:0051179//localization;GO:0009987//cellular process;GO:0051234//establishment of localization;GO:0070972//protein localization to endoplasmic reticulum;GO:0033036//macromolecule localization;GO:0042886//amide transport;GO:0072657//protein localization to membrane;GO:0006614//SRP-dependent cotranslational protein targetin…	molecular_function;biological_process;cellular_component	[C]protein-containing complex;cell;[P]localization;cellular process;[F]catalytic activity;binding;	-3.27167
108983488	[F]GO:0017076//purine nucleotide binding;GO:0005488//binding;GO:0000166//nucleotide binding;GO:0005524//ATP binding;GO:0032555//purine ribonucleotide binding;GO:0097159//organic cyclic compound binding;GO:0043167//ion binding;GO:0016882//cyclo-ligase activity;GO:0016874//ligase activity;GO:1901265//nucleoside phosphate binding;GO:0030272//5-formyltetrahydrofolate cyclo-ligase activity;GO:0030554/…	molecular_function	[F]binding;catalytic activity;	4.71134
108983580	[P]GO:0051171//regulation of nitrogen compound metabolic process;GO:0019219//regulation of nucleobase-containing compound metabolic process;GO:0050794//regulation of cellular process;GO:0080090//regulation of primary metabolic process;GO:0006355//regulation of transcription, DNA-templated;GO:0019222//regulation of metabolic process;GO:0050789//regulation of biological process;GO:0010556//regulati…	biological_process;molecular_function;cellular_component	[C]membrane part;membrane;[P]biological regulation;[F]binding;	-6.73754
108983585	[P]GO:0006807//nitrogen compound metabolic process;GO:0019752//carboxylic acid metabolic process;GO:0008152//metabolic process;GO:0006520//cellular amino acid metabolic process;GO:0071704//organic substance metabolic process;GO:0009987//cellular process;GO:0044237//cellular metabolic process;GO:0044281//small molecule metabolic process;GO:0043436//oxoacid metabolic process;GO:0006082//organic aci…	molecular_function;biological_process	[P]metabolic process;cellular process;[F]catalytic activity;binding;	1.97522
108983826	[P]GO:0043603//cellular amide metabolic process;GO:0006644//phospholipid metabolic process;GO:0016126//sterol biosynthetic process;GO:0008654//phospholipid biosynthetic process;GO:1901576//organic substance biosynthetic process;GO:0006807//nitrogen compound metabolic process;GO:0016125//sterol metabolic process;GO:0019287//isopentenyl diphosphate biosynthetic process, mevalonate pathway;GO:003386…	biological_process;cellular_component;molecular_function	[C]cell;[P]cellular process;metabolic process;[F]catalytic activity;binding;	1.21235
108983984	[P]GO:0031326//regulation of cellular biosynthetic process;GO:0019219//regulation of nucleobase-containing compound metabolic process;GO:0080090//regulation of primary metabolic process;GO:0060255//regulation of macromolecule metabolic process;GO:0010468//regulation of gene expression;GO:2000112//regulation of cellular macromolecule biosynthetic process;GO:0010556//regulation of macromolecule bio…	cellular_component;molecular_function;biological_process	[C]organelle;cell;[P]biological regulation;[F]binding;	-1.76447
108984241	[P]GO:1901135//carbohydrate derivative metabolic process;GO:0043170//macromolecule metabolic process;GO:0044238//primary metabolic process;GO:0006807//nitrogen compound metabolic process;GO:0009100//glycoprotein metabolic process;GO:0044260//cellular macromolecule metabolic process;GO:0009987//cellular process;GO:0070085//glycosylation;GO:0044237//cellular metabolic process;GO:0034645//cellular m…	cellular_component;biological_process;molecular_function	[C]membrane part;membrane;organelle;cell;organelle part;[P]metabolic process;cellular process;[F]catalytic activity;	1.26423
108984329	[P]GO:0009058//biosynthetic process;GO:0044271//cellular nitrogen compound biosynthetic process;GO:0008152//metabolic process;GO:0034641//cellular nitrogen compound metabolic process;GO:0044260//cellular macromolecule metabolic process;GO:0044238//primary metabolic process;GO:0043603//cellular amide metabolic process;GO:1901576//organic substance biosynthetic process;GO:0044267//cellular protein …	molecular_function;cellular_component;biological_process	[C]organelle;membrane;cell;[P]metabolic process;cellular process;[F]catalytic activity;structural molecule activity;binding;	-1.00852
108984369	[F]GO:0016787//hydrolase activity;GO:0016810//hydrolase activity, acting on carbon-nitrogen (but not peptide) bonds;GO:0003824//catalytic activity;	molecular_function	[F]catalytic activity;	2.13638
108984433	[P]GO:0019538//protein metabolic process;GO:0008152//metabolic process;GO:1901135//carbohydrate derivative metabolic process;GO:0009059//macromolecule biosynthetic process;GO:0006793//phosphorus metabolic process;GO:0006643//membrane lipid metabolic process;GO:0006664//glycolipid metabolic process;GO:0006506//GPI anchor biosynthetic process;GO:0034645//cellular macromolecule biosynthetic process;…	biological_process;cellular_component	[C]membrane part;membrane;organelle part;organelle;protein-containing complex;cell;[P]metabolic process;cellular process;	-1.28057
108984478	[P]GO:0034641//cellular nitrogen compound metabolic process;GO:0008152//metabolic process;GO:0009987//cellular process;GO:0006807//nitrogen compound metabolic process;GO:0044238//primary metabolic process;GO:0071704//organic substance metabolic process;GO:1901360//organic cyclic compound metabolic process;GO:0006725//cellular aromatic compound metabolic process;GO:0046483//heterocycle metabolic p…	molecular_function;cellular_component;biological_process	[C]cell;organelle;[P]cellular process;metabolic process;[F]binding;catalytic activity;	2.55801
108984614	[P]GO:0009653//anatomical structure morphogenesis;GO:0009965//leaf morphogenesis;GO:0018130//heterocycle biosynthetic process;GO:0044238//primary metabolic process;GO:0044249//cellular biosynthetic process;GO:0010467//gene expression;GO:0034654//nucleobase-containing compound biosynthetic process;GO:0071704//organic substance metabolic process;GO:0034641//cellular nitrogen compound metabolic proc…	biological_process;molecular_function;cellular_component	[C]cell;organelle;[P]metabolic process;developmental process;multicellular organismal process;cellular process;[F]binding;	-1.4298
108984725	[P]GO:0034641//cellular nitrogen compound metabolic process;GO:0090304//nucleic acid metabolic process;GO:0043170//macromolecule metabolic process;GO:0046483//heterocycle metabolic process;GO:0006259//DNA metabolic process;GO:0006725//cellular aromatic compound metabolic process;GO:0006139//nucleobase-containing compound metabolic process;GO:0044260//cellular macromolecule metabolic process;GO:00…	molecular_function;biological_process;cellular_component	[C]cell;organelle;[P]metabolic process;cellular process;[F]binding;catalytic activity;	5.64467
108985026	[P]GO:0019752//carboxylic acid metabolic process;GO:0044283//small molecule biosynthetic process;GO:0009987//cellular process;GO:0046394//carboxylic acid biosynthetic process;GO:1901576//organic substance biosynthetic process;GO:0008152//metabolic process;GO:0071704//organic substance metabolic process;GO:1901607//alpha-amino acid biosynthetic process;GO:1901566//organonitrogen compound biosynthe…	molecular_function;biological_process	[P]cellular process;metabolic process;[F]binding;catalytic activity;	-2.18102
108985117	[P]GO:0008152//metabolic process;GO:0034641//cellular nitrogen compound metabolic process;GO:0000398//mRNA splicing, via spliceosome;GO:0090304//nucleic acid metabolic process;GO:0046483//heterocycle metabolic process;GO:0006396//RNA processing;GO:0019222//regulation of metabolic process;GO:0060255//regulation of macromolecule metabolic process;GO:0010467//gene expression;GO:0050684//regulation o…	cellular_component;biological_process;molecular_function	[C]membrane-enclosed lumen;organelle part;organelle;cell;[P]metabolic process;biological regulation;cellular process;[F]binding;	-1.44296
108985282	[P]GO:0009987//cellular process;GO:0046483//heterocycle metabolic process;GO:0044238//primary metabolic process;GO:0044260//cellular macromolecule metabolic process;GO:0034641//cellular nitrogen compound metabolic process;GO:0006725//cellular aromatic compound metabolic process;GO:0090304//nucleic acid metabolic process;GO:0008152//metabolic process;GO:0071704//organic substance metabolic process…	cellular_component;molecular_function;biological_process	[C]cell;organelle;organelle part;[P]cellular process;metabolic process;[F]binding;catalytic activity;	-1.70961
108985294	[P]GO:0060255//regulation of macromolecule metabolic process;GO:0019222//regulation of metabolic process;GO:0051252//regulation of RNA metabolic process;GO:0010468//regulation of gene expression;GO:0050794//regulation of cellular process;GO:0065007//biological regulation;GO:0031323//regulation of cellular metabolic process;GO:0031326//regulation of cellular biosynthetic process;GO:2001141//regula…	molecular_function;biological_process	[P]biological regulation;[F]binding;	-1.15083
108985489	[P]GO:0006644//phospholipid metabolic process;GO:1901360//organic cyclic compound metabolic process;GO:0055086//nucleobase-containing small molecule metabolic process;GO:0006796//phosphate-containing compound metabolic process;GO:0019693//ribose phosphate metabolic process;GO:0006790//sulfur compound metabolic process;GO:0008610//lipid biosynthetic process;GO:0006725//cellular aromatic compound m…	molecular_function;biological_process;cellular_component	[C]cell;[P]cellular process;metabolic process;[F]catalytic activity;binding;	1.41405
108985585	[P]GO:0051649//establishment of localization in cell;GO:0045184//establishment of protein localization;GO:0033036//macromolecule localization;GO:0042886//amide transport;GO:0071702//organic substance transport;GO:0070727//cellular macromolecule localization;GO:0051641//cellular localization;GO:0034613//cellular protein localization;GO:0015031//protein transport;GO:0009987//cellular process;GO:005…	biological_process;cellular_component	[C]cell;protein-containing complex;membrane;[P]cellular process;localization;	1.41943
108985658	[P]GO:0006298//mismatch repair;GO:0006725//cellular aromatic compound metabolic process;GO:0043170//macromolecule metabolic process;GO:0033554//cellular response to stress;GO:0006281//DNA repair;GO:0034641//cellular nitrogen compound metabolic process;GO:0046483//heterocycle metabolic process;GO:0006259//DNA metabolic process;GO:0006139//nucleobase-containing compound metabolic process;GO:0008152…	molecular_function;cellular_component;biological_process	[C]cell;protein-containing complex;[P]cellular process;response to stimulus;metabolic process;[F]binding;catalytic activity;	1.10793
108985664	[P]GO:0019439//aromatic compound catabolic process;GO:0009057//macromolecule catabolic process;GO:0008152//metabolic process;GO:0048519//negative regulation of biological process;GO:0010629//negative regulation of gene expression;GO:0044238//primary metabolic process;GO:0006396//RNA processing;GO:0044270//cellular nitrogen compound catabolic process;GO:0009892//negative regulation of metabolic pr…	cellular_component;biological_process;molecular_function	[C]organelle;organelle part;cell;protein-containing complex;[P]cellular process;biological regulation;metabolic process;[F]binding;	0.840282
108985715	[P]GO:0071704//organic substance metabolic process;GO:0043170//macromolecule metabolic process;GO:0008152//metabolic process;GO:0006807//nitrogen compound metabolic process;GO:0010467//gene expression;GO:0019538//protein metabolic process;GO:0051604//protein maturation;GO:1901564//organonitrogen compound metabolic process;GO:0044238//primary metabolic process;GO:0097428//protein maturation by iro…	biological_process;molecular_function	[P]metabolic process;[F]binding;structural molecule activity;	-1.03388
108985814	[P]GO:0065007//biological regulation;GO:0050794//regulation of cellular process;GO:2001141//regulation of RNA biosynthetic process;GO:0019222//regulation of metabolic process;GO:1903506//regulation of nucleic acid-templated transcription;GO:0051171//regulation of nitrogen compound metabolic process;GO:0031326//regulation of cellular biosynthetic process;GO:0031323//regulation of cellular metaboli…	biological_process;molecular_function;cellular_component	[C]organelle;cell;[P]biological regulation;[F]binding;	2.69627
108985850	[P]GO:0009059//macromolecule biosynthetic process;GO:0006412//translation;GO:0044271//cellular nitrogen compound biosynthetic process;GO:0043603//cellular amide metabolic process;GO:0043043//peptide biosynthetic process;GO:0043604//amide biosynthetic process;GO:0044237//cellular metabolic process;GO:1901566//organonitrogen compound biosynthetic process;GO:0034645//cellular macromolecule biosynthe…	molecular_function;biological_process;cellular_component	[C]cell;organelle part;protein-containing complex;organelle;[P]metabolic process;cellular process;[F]structural molecule activity;binding;	1.13296
108985886	[P]GO:0051252//regulation of RNA metabolic process;GO:0031323//regulation of cellular metabolic process;GO:0050794//regulation of cellular process;GO:2001141//regulation of RNA biosynthetic process;GO:0009889//regulation of biosynthetic process;GO:2000112//regulation of cellular macromolecule biosynthetic process;GO:0050789//regulation of biological process;GO:0065007//biological regulation;GO:00…	biological_process;molecular_function;cellular_component	[C]organelle;cell;[P]biological regulation;[F]binding;	-1.4991
108986125	[P]GO:0031326//regulation of cellular biosynthetic process;GO:0051252//regulation of RNA metabolic process;GO:2000112//regulation of cellular macromolecule biosynthetic process;GO:0006355//regulation of transcription, DNA-templated;GO:0010556//regulation of macromolecule biosynthetic process;GO:0065007//biological regulation;GO:0019219//regulation of nucleobase-containing compound metabolic proce…	molecular_function;cellular_component;biological_process	[C]organelle;cell;[P]biological regulation;[F]binding;	-1.41751
108986354	[P]GO:0032270//positive regulation of cellular protein metabolic process;GO:0048518//positive regulation of biological process;GO:1904666//regulation of ubiquitin protein ligase activity;GO:0043085//positive regulation of catalytic activity;GO:0031325//positive regulation of cellular metabolic process;GO:0009893//positive regulation of metabolic process;GO:0060255//regulation of macromolecule met…	biological_process;molecular_function	[P]biological regulation;[F]molecular function regulator;binding;	1.80228
108986434	[P]GO:0043085//positive regulation of catalytic activity;GO:0019222//regulation of metabolic process;GO:0051128//regulation of cellular component organization;GO:0033043//regulation of organelle organization;GO:0007346//regulation of mitotic cell cycle;GO:0051493//regulation of cytoskeleton organization;GO:0050794//regulation of cellular process;GO:0048518//positive regulation of biological proce…	cellular_component;biological_process	[C]organelle part;organelle;cell;supramolecular complex;[P]biological regulation;	2.24869
108986459	[P]GO:0009059//macromolecule biosynthetic process;GO:0009058//biosynthetic process;GO:0006807//nitrogen compound metabolic process;GO:1901576//organic substance biosynthetic process;GO:0034645//cellular macromolecule biosynthetic process;GO:0044267//cellular protein metabolic process;GO:0043170//macromolecule metabolic process;GO:0009987//cellular process;GO:0044260//cellular macromolecule metabo…	biological_process;molecular_function;cellular_component	[C]organelle;cell;[P]metabolic process;cellular process;[F]structural molecule activity;	-1.46991
108986487	[P]GO:0009058//biosynthetic process;GO:0034641//cellular nitrogen compound metabolic process;GO:0043603//cellular amide metabolic process;GO:0009987//cellular process;GO:1901564//organonitrogen compound metabolic process;GO:0009059//macromolecule biosynthetic process;GO:0044271//cellular nitrogen compound biosynthetic process;GO:0044249//cellular biosynthetic process;GO:0043170//macromolecule met…	biological_process;molecular_function;cellular_component	[C]organelle;cell;[P]cellular process;metabolic process;[F]structural molecule activity;	-1.45009
108986564	[P]GO:1901360//organic cyclic compound metabolic process;GO:0046483//heterocycle metabolic process;GO:0044238//primary metabolic process;GO:0071704//organic substance metabolic process;GO:0034641//cellular nitrogen compound metabolic process;GO:0055086//nucleobase-containing small molecule metabolic process;GO:1901657//glycosyl compound metabolic process;GO:0044237//cellular metabolic process;GO:…	molecular_function;biological_process	[P]metabolic process;cellular process;[F]catalytic activity;	3.06584
108986631	[P]GO:0031399//regulation of protein modification process;GO:0032270//positive regulation of cellular protein metabolic process;GO:0051338//regulation of transferase activity;GO:0070507//regulation of microtubule cytoskeleton organization;GO:0065007//biological regulation;GO:0051247//positive regulation of protein metabolic process;GO:0045860//positive regulation of protein kinase activity;GO:004…	biological_process;cellular_component	[C]organelle part;organelle;supramolecular complex;cell;[P]biological regulation;	2.60129
108986674	[P]GO:0051247//positive regulation of protein metabolic process;GO:0009893//positive regulation of metabolic process;GO:0010638//positive regulation of organelle organization;GO:0050794//regulation of cellular process;GO:0031325//positive regulation of cellular metabolic process;GO:0050789//regulation of biological process;GO:0065007//biological regulation;GO:0060255//regulation of macromolecule …	biological_process;molecular_function;cellular_component	[C]cell;organelle;[P]biological regulation;[F]binding;	2.83654
108986685	[P]GO:0034660//ncRNA metabolic process;GO:1901566//organonitrogen compound biosynthetic process;GO:0034645//cellular macromolecule biosynthetic process;GO:0034641//cellular nitrogen compound metabolic process;GO:0043603//cellular amide metabolic process;GO:1901576//organic substance biosynthetic process;GO:0071704//organic substance metabolic process;GO:1901564//organonitrogen compound metabolic …	molecular_function;cellular_component;biological_process	[C]cell;[P]metabolic process;cellular process;[F]catalytic activity;binding;	1.1264
108986741	[P]GO:1901576//organic substance biosynthetic process;GO:0016053//organic acid biosynthetic process;GO:0052803//imidazole-containing compound metabolic process;GO:0019438//aromatic compound biosynthetic process;GO:0034641//cellular nitrogen compound metabolic process;GO:1901564//organonitrogen compound metabolic process;GO:0000105//histidine biosynthetic process;GO:1901605//alpha-amino acid metab…	molecular_function;biological_process	[P]metabolic process;cellular process;[F]binding;catalytic activity;	1.34363
108986744	[P]GO:0046483//heterocycle metabolic process;GO:0009889//regulation of biosynthetic process;GO:0045922//negative regulation of fatty acid metabolic process;GO:0019216//regulation of lipid metabolic process;GO:0051055//negative regulation of lipid biosynthetic process;GO:0050789//regulation of biological process;GO:0010467//gene expression;GO:0044260//cellular macromolecule metabolic process;GO:00…	biological_process;molecular_function;cellular_component	[C]cell junction;symplast;cell;membrane;organelle;other organism;[P]cellular process;metabolic process;biological regulation;[F]binding;catalytic activity;	-1.16404
108986862	[P]GO:0015833//peptide transport;GO:0015031//protein transport;GO:0071702//organic substance transport;GO:0033036//macromolecule localization;GO:0061024//membrane organization;GO:0051205//protein insertion into membrane;GO:0008104//protein localization;GO:0072655//establishment of protein localization to mitochondrion;GO:0071840//cellular component organization or biogenesis;GO:0090151//establish…	cellular_component;biological_process	[C]membrane;protein-containing complex;organelle;organelle part;cell;[P]localization;cellular component organization or biogenesis;cellular process;	-1.02765
108986923	[P]GO:0051171//regulation of nitrogen compound metabolic process;GO:0065007//biological regulation;GO:0050896//response to stimulus;GO:0009725//response to hormone;GO:0009889//regulation of biosynthetic process;GO:2001141//regulation of RNA biosynthetic process;GO:0007165//signal transduction;GO:0031326//regulation of cellular biosynthetic process;GO:0023052//signaling;GO:0032870//cellular respon…	cellular_component;biological_process	[C]cell;organelle;[P]signaling;cellular process;biological regulation;response to stimulus;	5.67664
108986965	[P]GO:0030163//protein catabolic process;GO:2001141//regulation of RNA biosynthetic process;GO:0045898//regulation of RNA polymerase II transcriptional preinitiation complex assembly;GO:1901564//organonitrogen compound metabolic process;GO:0051603//proteolysis involved in cellular protein catabolic process;GO:1902680//positive regulation of RNA biosynthetic process;GO:0051128//regulation of cellu…	molecular_function;biological_process;cellular_component	[C]protein-containing complex;cell;[P]response to stimulus;metabolic process;biological regulation;cellular process;[F]binding;catalytic activity;	1.13069
108987005	[P]GO:0044238//primary metabolic process;GO:1901135//carbohydrate derivative metabolic process;GO:0009987//cellular process;GO:0044249//cellular biosynthetic process;GO:0009058//biosynthetic process;GO:0034645//cellular macromolecule biosynthetic process;GO:0071704//organic substance metabolic process;GO:0008152//metabolic process;GO:0006487//protein N-linked glycosylation;GO:0006464//cellular pr…	biological_process;molecular_function;cellular_component	[C]membrane part;membrane;[P]cellular process;metabolic process;[F]catalytic activity;	-1.89182
108987006	[F]GO:0140096//catalytic activity, acting on a protein;GO:0016825//hydrolase activity, acting on acid phosphorus-nitrogen bonds;GO:0008236//serine-type peptidase activity;GO:0003824//catalytic activity;GO:0016787//hydrolase activity;GO:0070011//peptidase activity, acting on L-amino acid peptides;GO:0017171//serine hydrolase activity;GO:0008233//peptidase activity;GO:0004252//serine-type endopepti…	molecular_function	[F]catalytic activity;	-1.39298
108987034	[P]GO:1901135//carbohydrate derivative metabolic process;GO:1901362//organic cyclic compound biosynthetic process;GO:0009987//cellular process;GO:1901293//nucleoside phosphate biosynthetic process;GO:0044281//small molecule metabolic process;GO:0034641//cellular nitrogen compound metabolic process;GO:0006796//phosphate-containing compound metabolic process;GO:0006793//phosphorus metabolic process…	biological_process;molecular_function	[P]metabolic process;cellular process;[F]catalytic activity;	1.71311
108987058	[P]GO:1903506//regulation of nucleic acid-templated transcription;GO:0045944//positive regulation of transcription by RNA polymerase II;GO:0048522//positive regulation of cellular process;GO:0010556//regulation of macromolecule biosynthetic process;GO:1902680//positive regulation of RNA biosynthetic process;GO:0051254//positive regulation of RNA metabolic process;GO:0050789//regulation of biologi…	cellular_component;molecular_function;biological_process	[C]cell;organelle;[P]biological regulation;[F]transcription regulator activity;binding;	-2.11724
108987123	[P]GO:0006281//DNA repair;GO:0008152//metabolic process;GO:0006807//nitrogen compound metabolic process;GO:0071704//organic substance metabolic process;GO:0090304//nucleic acid metabolic process;GO:0050896//response to stimulus;GO:0033554//cellular response to stress;GO:0043170//macromolecule metabolic process;GO:0034641//cellular nitrogen compound metabolic process;GO:0044260//cellular macromole…	cellular_component;molecular_function;biological_process	[C]cell;organelle;[P]metabolic process;response to stimulus;cellular process;[F]binding;catalytic activity;	1.43535
108987131	[P]GO:0009059//macromolecule biosynthetic process;GO:0044271//cellular nitrogen compound biosynthetic process;GO:0009058//biosynthetic process;GO:0006139//nucleobase-containing compound metabolic process;GO:0090304//nucleic acid metabolic process;GO:0032774//RNA biosynthetic process;GO:0019438//aromatic compound biosynthetic process;GO:1901362//organic cyclic compound biosynthetic process;GO:0034…	biological_process;cellular_component;molecular_function	[C]cell;membrane-enclosed lumen;organelle part;organelle;protein-containing complex;[P]cellular process;metabolic process;[F]binding;catalytic activity;	4.15667
108987230	[P]GO:0006793//phosphorus metabolic process;GO:0055082//cellular chemical homeostasis;GO:1901564//organonitrogen compound metabolic process;GO:0006165//nucleoside diphosphate phosphorylation;GO:0032787//monocarboxylic acid metabolic process;GO:1901360//organic cyclic compound metabolic process;GO:0072521//purine-containing compound metabolic process;GO:0006757//ATP generation from ADP;GO:0046939/…	molecular_function;biological_process	[P]cellular process;metabolic process;biological regulation;[F]binding;catalytic activity;	2.614
108987398	[P]GO:0043170//macromolecule metabolic process;GO:0044265//cellular macromolecule catabolic process;GO:0071704//organic substance metabolic process;GO:0044248//cellular catabolic process;GO:0009987//cellular process;GO:0044260//cellular macromolecule metabolic process;GO:0006511//ubiquitin-dependent protein catabolic process;GO:0044237//cellular metabolic process;GO:0019941//modification-dependen…	molecular_function;cellular_component;biological_process	[C]cell;protein-containing complex;[P]metabolic process;cellular process;[F]catalytic activity;	1.00521
108987490	[P]GO:0043162//ubiquitin-dependent protein catabolic process via the multivesicular body sorting pathway;GO:0046907//intracellular transport;GO:1901565//organonitrogen compound catabolic process;GO:0045324//late endosome to vacuole transport;GO:0015833//peptide transport;GO:0033365//protein localization to organelle;GO:0044265//cellular macromolecule catabolic process;GO:0044238//primary metaboli…	biological_process;cellular_component	[C]cell;protein-containing complex;membrane;organelle part;organelle;[P]cellular process;localization;metabolic process;	0.997503
108987596	[P]GO:0008152//metabolic process;GO:0009058//biosynthetic process;[F]GO:0016769//transferase activity, transferring nitrogenous groups;GO:0005488//binding;GO:0043168//anion binding;GO:1901363//heterocyclic compound binding;GO:0097159//organic cyclic compound binding;GO:0003824//catalytic activity;GO:0043167//ion binding;GO:0070279//vitamin B6 binding;GO:0036094//small molecule binding;GO:0008483/…	molecular_function;biological_process	[P]metabolic process;[F]catalytic activity;binding;	1.50664
108987666	[C]GO:0016021//integral component of membrane;GO:0016020//membrane;GO:0031224//intrinsic component of membrane;[F]GO:0016829//lyase activity;GO:0003824//catalytic activity;GO:0016769//transferase activity, transferring nitrogenous groups;GO:0016846//carbon-sulfur lyase activity;GO:0008483//transaminase activity;GO:0016740//transferase activity;	molecular_function;cellular_component	[C]membrane;membrane part;[F]catalytic activity;	2.62287
108987667	[C]GO:0031224//intrinsic component of membrane;GO:0016021//integral component of membrane;GO:0016020//membrane;[F]GO:0008483//transaminase activity;GO:0016740//transferase activity;GO:0016769//transferase activity, transferring nitrogenous groups;GO:0016829//lyase activity;GO:0003824//catalytic activity;GO:0016846//carbon-sulfur lyase activity;	cellular_component;molecular_function	[C]membrane;membrane part;[F]catalytic activity;	4.82505
108987684	[P]GO:0034655//nucleobase-containing compound catabolic process;GO:1901576//organic substance biosynthetic process;GO:0009056//catabolic process;GO:0034404//nucleobase-containing small molecule biosynthetic process;GO:0044248//cellular catabolic process;GO:0044283//small molecule biosynthetic process;GO:0006796//phosphate-containing compound metabolic process;GO:0019438//aromatic compound biosynt…	molecular_function;biological_process	[P]cellular process;metabolic process;[F]catalytic activity;	0.952169
108987727	[P]GO:0008152//metabolic process;GO:0071704//organic substance metabolic process;GO:0044238//primary metabolic process;GO:0009225//nucleotide-sugar metabolic process;GO:0006048//UDP-N-acetylglucosamine biosynthetic process;GO:0019438//aromatic compound biosynthetic process;GO:1901360//organic cyclic compound metabolic process;GO:0044249//cellular biosynthetic process;GO:0044237//cellular metaboli…	molecular_function;biological_process	[P]metabolic process;cellular process;[F]catalytic activity;	-0.869856
108987758	[P]GO:0030418//nicotianamine biosynthetic process;GO:0008152//metabolic process;GO:0034641//cellular nitrogen compound metabolic process;GO:0006807//nitrogen compound metabolic process;GO:0044237//cellular metabolic process;GO:0006576//cellular biogenic amine metabolic process;GO:0044249//cellular biosynthetic process;GO:1901362//organic cyclic compound biosynthetic process;GO:1901566//organonitr…	biological_process;molecular_function	[P]metabolic process;cellular process;[F]catalytic activity;	3.49075
108987792	[P]GO:0009057//macromolecule catabolic process;GO:0051603//proteolysis involved in cellular protein catabolic process;GO:0043603//cellular amide metabolic process;GO:0044267//cellular protein metabolic process;GO:0044265//cellular macromolecule catabolic process;GO:1901565//organonitrogen compound catabolic process;GO:0030163//protein catabolic process;GO:0044237//cellular metabolic process;GO:00…	molecular_function;cellular_component;biological_process	[C]cell;organelle;[P]metabolic process;cellular process;[F]binding;catalytic activity;	1.62887
108987812	[P]GO:0031399//regulation of protein modification process;GO:0080090//regulation of primary metabolic process;GO:0051171//regulation of nitrogen compound metabolic process;GO:0065007//biological regulation;GO:0043549//regulation of kinase activity;GO:0051726//regulation of cell cycle;GO:0050794//regulation of cellular process;GO:0051246//regulation of protein metabolic process;GO:0019222//regulat…	biological_process;molecular_function	[P]biological regulation;[F]binding;	3.33821
108987944	[P]GO:0051247//positive regulation of protein metabolic process;GO:0050794//regulation of cellular process;GO:0051347//positive regulation of transferase activity;GO:0010564//regulation of cell cycle process;GO:0032268//regulation of cellular protein metabolic process;GO:0031325//positive regulation of cellular metabolic process;GO:0060255//regulation of macromolecule metabolic process;GO:0090224…	biological_process;cellular_component	[C]organelle;cell;organelle part;supramolecular complex;[P]biological regulation;	2.98622
108988130	[P]GO:0009064//glutamine family amino acid metabolic process;GO:0043648//dicarboxylic acid metabolic process;GO:0044281//small molecule metabolic process;GO:0019752//carboxylic acid metabolic process;GO:0043436//oxoacid metabolic process;GO:0009987//cellular process;GO:0071704//organic substance metabolic process;GO:1901605//alpha-amino acid metabolic process;GO:0006536//glutamate metabolic proce…	biological_process;molecular_function	[P]metabolic process;cellular process;[F]catalytic activity;binding;	2.03803
108988135	[P]GO:0006725//cellular aromatic compound metabolic process;GO:0044281//small molecule metabolic process;GO:0009226//nucleotide-sugar biosynthetic process;GO:0044249//cellular biosynthetic process;GO:1901576//organic substance biosynthetic process;GO:0046483//heterocycle metabolic process;GO:1901135//carbohydrate derivative metabolic process;GO:0071704//organic substance metabolic process;GO:0018…	molecular_function;biological_process	[P]cellular process;metabolic process;[F]binding;catalytic activity;	0.899712
108988231	[P]GO:0044238//primary metabolic process;GO:0043043//peptide biosynthetic process;GO:1901576//organic substance biosynthetic process;GO:0016043//cellular component organization;GO:0010467//gene expression;GO:0022607//cellular component assembly;GO:0009059//macromolecule biosynthetic process;GO:0034641//cellular nitrogen compound metabolic process;GO:0043170//macromolecule metabolic process;GO:000…	cellular_component;biological_process;molecular_function	[C]protein-containing complex;organelle part;organelle;cell;[P]cellular process;cellular component organization or biogenesis;metabolic process;[F]binding;structural molecule activity;	-1.03035
108988265	[P]GO:0006259//DNA metabolic process;GO:0044238//primary metabolic process;GO:0044237//cellular metabolic process;GO:0006139//nucleobase-containing compound metabolic process;GO:0051276//chromosome organization;GO:0009987//cellular process;GO:0006265//DNA topological change;GO:0006725//cellular aromatic compound metabolic process;GO:0006996//organelle organization;GO:0034641//cellular nitrogen co…	molecular_function;biological_process	[P]metabolic process;cellular process;cellular component organization or biogenesis;[F]binding;catalytic activity;	3.01261
108988353	[P]GO:0009116//nucleoside metabolic process;GO:0055086//nucleobase-containing small molecule metabolic process;GO:0006725//cellular aromatic compound metabolic process;GO:0044237//cellular metabolic process;GO:0006807//nitrogen compound metabolic process;GO:0044281//small molecule metabolic process;GO:0034641//cellular nitrogen compound metabolic process;GO:0009987//cellular process;GO:1901657//g…	biological_process;cellular_component;molecular_function	[C]membrane part;membrane;[P]cellular process;metabolic process;[F]catalytic activity;	-0.824913
108988422	[P]GO:0045184//establishment of protein localization;GO:0046903//secretion;GO:0015833//peptide transport;GO:0071702//organic substance transport;GO:0032940//secretion by cell;GO:0016192//vesicle-mediated transport;GO:0051234//establishment of localization;GO:0006887//exocytosis;GO:0008104//protein localization;GO:0042886//amide transport;GO:0015031//protein transport;GO:0051179//localization;GO:0…	biological_process;cellular_component	[C]protein-containing complex;cell;[P]localization;cellular process;	1.76041
108988497	[P]GO:1901565//organonitrogen compound catabolic process;GO:0042537//benzene-containing compound metabolic process;GO:0016054//organic acid catabolic process;GO:0044249//cellular biosynthetic process;GO:1901575//organic substance catabolic process;GO:1901576//organic substance biosynthetic process;GO:0019438//aromatic compound biosynthetic process;GO:0071704//organic substance metabolic process;G…	molecular_function;biological_process;cellular_component	[C]cell;[P]cellular process;metabolic process;[F]catalytic activity;	3.89226
108988499	[F]GO:0070008//serine-type exopeptidase activity;GO:0017171//serine hydrolase activity;GO:0004185//serine-type carboxypeptidase activity;GO:0016787//hydrolase activity;GO:0016825//hydrolase activity, acting on acid phosphorus-nitrogen bonds;GO:0003824//catalytic activity;GO:0008238//exopeptidase activity;GO:0008233//peptidase activity;GO:0004180//carboxypeptidase activity;GO:0070011//peptidase ac…	molecular_function	[F]catalytic activity;	1.19531
108988513	[P]GO:0009064//glutamine family amino acid metabolic process;GO:0016053//organic acid biosynthetic process;GO:0009058//biosynthetic process;GO:1901564//organonitrogen compound metabolic process;GO:0009084//glutamine family amino acid biosynthetic process;GO:1901566//organonitrogen compound biosynthetic process;GO:0008652//cellular amino acid biosynthetic process;GO:1901576//organic substance bios…	biological_process;molecular_function	[P]metabolic process;cellular process;[F]binding;catalytic activity;	2.50028
108988579	[P]GO:1901360//organic cyclic compound metabolic process;GO:0006139//nucleobase-containing compound metabolic process;GO:0071704//organic substance metabolic process;GO:0090304//nucleic acid metabolic process;GO:0008152//metabolic process;GO:0006388//tRNA splicing, via endonucleolytic cleavage and ligation;GO:0000394//RNA splicing, via endonucleolytic cleavage and ligation;GO:0006399//tRNA metabo…	cellular_component;biological_process;molecular_function	[C]membrane part;membrane;[P]cellular process;metabolic process;[F]binding;catalytic activity;	-1.66958
108988923	[P]GO:1901565//organonitrogen compound catabolic process;GO:0006672//ceramide metabolic process;GO:0006680//glucosylceramide catabolic process;GO:0006664//glycolipid metabolic process;GO:0046466//membrane lipid catabolic process;GO:1901575//organic substance catabolic process;GO:0006807//nitrogen compound metabolic process;GO:0030149//sphingolipid catabolic process;GO:0008152//metabolic process;G…	molecular_function;cellular_component;biological_process	[C]membrane;[P]cellular process;metabolic process;[F]catalytic activity;	1.69537
108988994	[P]GO:0044249//cellular biosynthetic process;GO:0071704//organic substance metabolic process;GO:0044267//cellular protein metabolic process;GO:0008152//metabolic process;GO:0044237//cellular metabolic process;GO:0009059//macromolecule biosynthetic process;GO:1901566//organonitrogen compound biosynthetic process;GO:0006412//translation;GO:0034645//cellular macromolecule biosynthetic process;GO:004…	cellular_component;biological_process;molecular_function	[C]cell;organelle part;protein-containing complex;organelle;[P]metabolic process;cellular process;[F]structural molecule activity;binding;	3.18892
108988998	[P]GO:0006807//nitrogen compound metabolic process;GO:0044238//primary metabolic process;GO:0044260//cellular macromolecule metabolic process;GO:0044237//cellular metabolic process;GO:0071704//organic substance metabolic process;GO:0044267//cellular protein metabolic process;GO:0044271//cellular nitrogen compound biosynthetic process;GO:0006518//peptide metabolic process;GO:1901576//organic subst…	cellular_component;biological_process;molecular_function	[C]cell;organelle;[P]metabolic process;cellular process;[F]structural molecule activity;	-0.86055
108989165	[F]GO:0003824//catalytic activity;GO:0070008//serine-type exopeptidase activity;GO:0008238//exopeptidase activity;GO:0017171//serine hydrolase activity;GO:0016825//hydrolase activity, acting on acid phosphorus-nitrogen bonds;GO:0070011//peptidase activity, acting on L-amino acid peptides;GO:0004180//carboxypeptidase activity;GO:0008236//serine-type peptidase activity;GO:0008233//peptidase activit…	molecular_function	[F]catalytic activity;	1.30804
108989185	[P]GO:0033554//cellular response to stress;GO:1901576//organic substance biosynthetic process;GO:1901360//organic cyclic compound metabolic process;GO:0043170//macromolecule metabolic process;GO:0044249//cellular biosynthetic process;GO:0006310//DNA recombination;GO:0046483//heterocycle metabolic process;GO:0006725//cellular aromatic compound metabolic process;GO:0006281//DNA repair;GO:0071704//o…	biological_process;cellular_component;molecular_function	[C]cell;organelle;[P]cellular process;metabolic process;response to stimulus;[F]binding;catalytic activity;	2.34056
108989202	[C]GO:0016020//membrane;GO:0031224//intrinsic component of membrane;GO:0016021//integral component of membrane;[F]GO:0008238//exopeptidase activity;GO:0003824//catalytic activity;GO:0070011//peptidase activity, acting on L-amino acid peptides;GO:0008233//peptidase activity;GO:0016787//hydrolase activity;GO:0008236//serine-type peptidase activity;GO:0070008//serine-type exopeptidase activity;GO:00…	cellular_component;molecular_function	[C]membrane part;membrane;[F]catalytic activity;	1.53059
108989203	[F]GO:0008233//peptidase activity;GO:0016787//hydrolase activity;GO:0140096//catalytic activity, acting on a protein;GO:0003824//catalytic activity;GO:0016825//hydrolase activity, acting on acid phosphorus-nitrogen bonds;GO:0004180//carboxypeptidase activity;GO:0070008//serine-type exopeptidase activity;GO:0008238//exopeptidase activity;GO:0004185//serine-type carboxypeptidase activity;GO:0008236…	molecular_function	[F]catalytic activity;	2.25402
108989290	[P]GO:0060255//regulation of macromolecule metabolic process;GO:0019222//regulation of metabolic process;GO:0050789//regulation of biological process;GO:0051171//regulation of nitrogen compound metabolic process;GO:2001141//regulation of RNA biosynthetic process;GO:0007623//circadian rhythm;GO:0006355//regulation of transcription, DNA-templated;GO:0031323//regulation of cellular metabolic process…	biological_process	[P]rhythmic process;biological regulation;	-1.87038
108989371	[P]GO:0051179//localization;GO:0071705//nitrogen compound transport;GO:0051234//establishment of localization;GO:0006810//transport;[C]GO:0016020//membrane;GO:0031224//intrinsic component of membrane;GO:0016021//integral component of membrane;[F]GO:0022857//transmembrane transporter activity;GO:0005215//transporter activity;	biological_process;cellular_component;molecular_function	[C]membrane;membrane part;[P]localization;[F]transporter activity;	1.86677
108989467	[F]GO:0004252//serine-type endopeptidase activity;GO:0003824//catalytic activity;GO:0016825//hydrolase activity, acting on acid phosphorus-nitrogen bonds;GO:0070011//peptidase activity, acting on L-amino acid peptides;GO:0017171//serine hydrolase activity;GO:0008236//serine-type peptidase activity;GO:0016787//hydrolase activity;GO:0140096//catalytic activity, acting on a protein;GO:0008233//pepti…	molecular_function	[F]catalytic activity;	1.3487
108989475	[P]GO:0044283//small molecule biosynthetic process;GO:0044237//cellular metabolic process;GO:0006520//cellular amino acid metabolic process;GO:0009987//cellular process;GO:0000096//sulfur amino acid metabolic process;GO:0008152//metabolic process;GO:1901564//organonitrogen compound metabolic process;GO:0006555//methionine metabolic process;GO:0006082//organic acid metabolic process;GO:0006790//su…	molecular_function;biological_process	[P]cellular process;metabolic process;[F]catalytic activity;binding;	-3.42227
108989495	[P]GO:0051252//regulation of RNA metabolic process;GO:0050789//regulation of biological process;GO:0042221//response to chemical;GO:0009733//response to auxin;GO:2001141//regulation of RNA biosynthetic process;GO:0031326//regulation of cellular biosynthetic process;GO:0019222//regulation of metabolic process;GO:1903506//regulation of nucleic acid-templated transcription;GO:0007154//cell communica…	biological_process;cellular_component	[C]cell;organelle;[P]cellular process;signaling;biological regulation;response to stimulus;	4.93777
108989514	[P]GO:1901576//organic substance biosynthetic process;GO:0046483//heterocycle metabolic process;GO:0034645//cellular macromolecule biosynthetic process;GO:0044237//cellular metabolic process;GO:0044249//cellular biosynthetic process;GO:0006261//DNA-dependent DNA replication;GO:0006807//nitrogen compound metabolic process;GO:0090304//nucleic acid metabolic process;GO:0044238//primary metabolic pro…	molecular_function;biological_process	[P]cellular process;metabolic process;[F]catalytic activity;	2.22889
108989525	[C]GO:0031224//intrinsic component of membrane;GO:0016021//integral component of membrane;GO:0016020//membrane;[F]GO:0016825//hydrolase activity, acting on acid phosphorus-nitrogen bonds;GO:0008236//serine-type peptidase activity;GO:0017171//serine hydrolase activity;GO:0004180//carboxypeptidase activity;GO:0008238//exopeptidase activity;GO:0016787//hydrolase activity;GO:0004185//serine-type carb…	cellular_component;molecular_function	[C]membrane;membrane part;[F]catalytic activity;	1.22298
108989564	[P]GO:0009101//glycoprotein biosynthetic process;GO:1901137//carbohydrate derivative biosynthetic process;GO:0006464//cellular protein modification process;GO:0043413//macromolecule glycosylation;GO:0071704//organic substance metabolic process;GO:0019538//protein metabolic process;GO:0043412//macromolecule modification;GO:0036211//protein modification process;GO:0034645//cellular macromolecule bi…	molecular_function;biological_process;cellular_component	[C]membrane part;membrane;[P]cellular process;metabolic process;[F]catalytic activity;	-1.21277
108989566	[P]GO:0051234//establishment of localization;GO:0033036//macromolecule localization;GO:0045184//establishment of protein localization;GO:0051649//establishment of localization in cell;GO:0015833//peptide transport;GO:0051179//localization;GO:0006886//intracellular protein transport;GO:0009987//cellular process;GO:0006810//transport;GO:0046907//intracellular transport;GO:0051641//cellular localiza…	biological_process	[P]localization;cellular process;	1.21353
108989706	[F]GO:0004180//carboxypeptidase activity;GO:0016787//hydrolase activity;GO:0016825//hydrolase activity, acting on acid phosphorus-nitrogen bonds;GO:0140096//catalytic activity, acting on a protein;GO:0070008//serine-type exopeptidase activity;GO:0008238//exopeptidase activity;GO:0008233//peptidase activity;GO:0004185//serine-type carboxypeptidase activity;GO:0003824//catalytic activity;GO:0070011…	molecular_function	[F]catalytic activity;	1.67088
108989721	[P]GO:0006913//nucleocytoplasmic transport;GO:0060255//regulation of macromolecule metabolic process;GO:0044249//cellular biosynthetic process;GO:0046483//heterocycle metabolic process;GO:0016569//covalent chromatin modification;GO:0034613//cellular protein localization;GO:0034654//nucleobase-containing compound biosynthetic process;GO:0008152//metabolic process;GO:0010557//positive regulation of…	molecular_function;cellular_component;biological_process	[C]cell;organelle;membrane;organelle part;protein-containing complex;membrane part;membrane-enclosed lumen;[P]cellular component organization or biogenesis;localization;cellular process;biological regulation;metabolic process;[F]transporter activity;transcription regulator activity;	1.50301
108989762	[P]GO:0042886//amide transport;GO:0051234//establishment of localization;GO:0015833//peptide transport;GO:0051179//localization;GO:0033036//macromolecule localization;GO:0071702//organic substance transport;GO:0071705//nitrogen compound transport;GO:0008104//protein localization;GO:0045184//establishment of protein localization;GO:0015031//protein transport;GO:0006810//transport;	biological_process	[P]localization;	1.16247
108989778	[P]GO:0050789//regulation of biological process;GO:0031323//regulation of cellular metabolic process;GO:0010556//regulation of macromolecule biosynthetic process;GO:0006355//regulation of transcription, DNA-templated;GO:0010468//regulation of gene expression;GO:0031326//regulation of cellular biosynthetic process;GO:0009889//regulation of biosynthetic process;GO:0051252//regulation of RNA metabol…	biological_process;cellular_component;molecular_function	[C]cell;organelle;[P]biological regulation;[F]binding;	-1.88183
108989837	[P]GO:1901566//organonitrogen compound biosynthetic process;GO:0009987//cellular process;GO:0008152//metabolic process;GO:0006807//nitrogen compound metabolic process;GO:0006486//protein glycosylation;GO:0044260//cellular macromolecule metabolic process;GO:0043170//macromolecule metabolic process;GO:0043413//macromolecule glycosylation;GO:0043412//macromolecule modification;GO:0009059//macromolec…	cellular_component;molecular_function;biological_process	[C]membrane part;cell;membrane;organelle;[P]metabolic process;cellular process;[F]catalytic activity;binding;	-1.45452
108989849	[P]GO:0044249//cellular biosynthetic process;GO:0044238//primary metabolic process;GO:0009987//cellular process;GO:0006807//nitrogen compound metabolic process;GO:1901576//organic substance biosynthetic process;GO:0009066//aspartate family amino acid metabolic process;GO:1901566//organonitrogen compound biosynthetic process;GO:0008652//cellular amino acid biosynthetic process;GO:0043604//amide bi…	biological_process;molecular_function	[P]metabolic process;cellular process;[F]binding;catalytic activity;	2.78832
108989873	[P]GO:0006898//receptor-mediated endocytosis;GO:0046907//intracellular transport;GO:0042886//amide transport;GO:0070727//cellular macromolecule localization;GO:0051234//establishment of localization;GO:0015833//peptide transport;GO:0006886//intracellular protein transport;GO:0033036//macromolecule localization;GO:0008104//protein localization;GO:0034613//cellular protein localization;GO:0045184//…	biological_process;molecular_function;cellular_component	[C]membrane;cell;cell junction;organelle part;symplast;protein-containing complex;organelle;[P]localization;cellular process;[F]binding;structural molecule activity;	1.16548
108990038	[P]GO:0019752//carboxylic acid metabolic process;GO:1901566//organonitrogen compound biosynthetic process;GO:0044267//cellular protein metabolic process;GO:0006082//organic acid metabolic process;GO:0006725//cellular aromatic compound metabolic process;GO:0090304//nucleic acid metabolic process;GO:0006520//cellular amino acid metabolic process;GO:0006432//phenylalanyl-tRNA aminoacylation;GO:00346…	biological_process;cellular_component;molecular_function	[C]cell;[P]metabolic process;cellular process;[F]binding;catalytic activity;	1.21322
108990112	[P]GO:0006605//protein targeting;GO:0071705//nitrogen compound transport;GO:0072666//establishment of protein localization to vacuole;GO:0071702//organic substance transport;GO:0034613//cellular protein localization;GO:0046907//intracellular transport;GO:0045184//establishment of protein localization;GO:0072665//protein localization to vacuole;GO:0008104//protein localization;GO:0006623//protein …	biological_process	[P]cellular process;localization;	0.843524
108990136	[P]GO:0044237//cellular metabolic process;GO:0006464//cellular protein modification process;GO:0036211//protein modification process;GO:0042592//homeostatic process;GO:0006468//protein phosphorylation;GO:0008152//metabolic process;GO:0043170//macromolecule metabolic process;GO:0050789//regulation of biological process;GO:0045454//cell redox homeostasis;GO:0044260//cellular macromolecule metabolic…	molecular_function;biological_process;cellular_component	[C]membrane;cell;membrane part;[P]metabolic process;biological regulation;cellular process;[F]molecular transducer activity;catalytic activity;binding;	1.86804
108990186	[P]GO:0044249//cellular biosynthetic process;GO:1901360//organic cyclic compound metabolic process;GO:1901576//organic substance biosynthetic process;GO:0006260//DNA replication;GO:0090304//nucleic acid metabolic process;GO:0006725//cellular aromatic compound metabolic process;GO:0009059//macromolecule biosynthetic process;GO:0006261//DNA-dependent DNA replication;GO:0044237//cellular metabolic p…	molecular_function;biological_process;cellular_component	[C]protein-containing complex;organelle;cell;[P]metabolic process;cellular process;[F]binding;catalytic activity;	2.2218
108990244	[P]GO:0031326//regulation of cellular biosynthetic process;GO:0019219//regulation of nucleobase-containing compound metabolic process;GO:0010033//response to organic substance;GO:0007165//signal transduction;GO:0032870//cellular response to hormone stimulus;GO:0009725//response to hormone;GO:0009987//cellular process;GO:0060255//regulation of macromolecule metabolic process;GO:0006355//regulation…	molecular_function;cellular_component;biological_process	[C]organelle;cell;[P]cellular process;response to stimulus;biological regulation;signaling;[F]binding;	-0.939566
108990273	[P]GO:0009987//cellular process;GO:0043436//oxoacid metabolic process;GO:0019752//carboxylic acid metabolic process;GO:0071704//organic substance metabolic process;GO:0006807//nitrogen compound metabolic process;GO:0006082//organic acid metabolic process;GO:0008152//metabolic process;GO:0044238//primary metabolic process;GO:0044237//cellular metabolic process;GO:0044281//small molecule metabolic …	molecular_function;biological_process	[P]metabolic process;cellular process;[F]binding;catalytic activity;	-5.17688
108990402	[P]GO:0042254//ribosome biogenesis;GO:0016070//RNA metabolic process;GO:0009987//cellular process;GO:0006807//nitrogen compound metabolic process;GO:1901360//organic cyclic compound metabolic process;GO:0043170//macromolecule metabolic process;GO:0071840//cellular component organization or biogenesis;GO:0034660//ncRNA metabolic process;GO:0046483//heterocycle metabolic process;GO:0009657//plastid…	biological_process;cellular_component	[C]organelle;cell;[P]metabolic process;cellular component organization or biogenesis;cellular process;	-1.2976
108990431	[P]GO:0019740//nitrogen utilization;[C]GO:0005887//integral component of plasma membrane;GO:0005886//plasma membrane;GO:0071944//cell periphery;GO:0031226//intrinsic component of plasma membrane;GO:0031224//intrinsic component of membrane;GO:0016021//integral component of membrane;GO:0016020//membrane;[F]GO:0005215//transporter activity;GO:0015077//monovalent inorganic cation transmembrane transp…	biological_process;cellular_component;molecular_function	[C]membrane;membrane part;cell;[P]nitrogen utilization;[F]transporter activity;	3.25004
108990691	[P]GO:1901575//organic substance catabolic process;GO:0044237//cellular metabolic process;GO:0006650//glycerophospholipid metabolic process;GO:0006644//phospholipid metabolic process;GO:0019637//organophosphate metabolic process;GO:0009056//catabolic process;GO:0071704//organic substance metabolic process;GO:0044255//cellular lipid metabolic process;GO:1901564//organonitrogen compound metabolic p…	cellular_component;biological_process;molecular_function	[C]membrane;[P]metabolic process;cellular process;[F]binding;catalytic activity;	2.00455
108990697	[P]GO:0006139//nucleobase-containing compound metabolic process;GO:0019856//pyrimidine nucleobase biosynthetic process;GO:0044271//cellular nitrogen compound biosynthetic process;GO:0043100//pyrimidine nucleobase salvage;GO:1901360//organic cyclic compound metabolic process;GO:0046483//heterocycle metabolic process;GO:0071704//organic substance metabolic process;GO:1901564//organonitrogen compoun…	molecular_function;biological_process	[P]cellular process;metabolic process;[F]catalytic activity;	-1.781
108990701	[P]GO:0009084//glutamine family amino acid biosynthetic process;GO:1901564//organonitrogen compound metabolic process;GO:0044237//cellular metabolic process;GO:1901607//alpha-amino acid biosynthetic process;GO:0046483//heterocycle metabolic process;GO:0009064//glutamine family amino acid metabolic process;GO:0071704//organic substance metabolic process;GO:0044238//primary metabolic process;GO:190…	molecular_function;biological_process;cellular_component	[C]cell;[P]metabolic process;cellular process;[F]binding;catalytic activity;	1.85669
108990714	[P]GO:0010558//negative regulation of macromolecule biosynthetic process;GO:0010605//negative regulation of macromolecule metabolic process;GO:0051252//regulation of RNA metabolic process;GO:0048519//negative regulation of biological process;GO:0051172//negative regulation of nitrogen compound metabolic process;GO:0010556//regulation of macromolecule biosynthetic process;GO:0080090//regulation of…	biological_process	[P]biological regulation;	-4.47926
108990760	[P]GO:0048511//rhythmic process;GO:0065007//biological regulation;GO:0010468//regulation of gene expression;GO:2001141//regulation of RNA biosynthetic process;GO:0031323//regulation of cellular metabolic process;GO:1903506//regulation of nucleic acid-templated transcription;GO:0080090//regulation of primary metabolic process;GO:0051252//regulation of RNA metabolic process;GO:0050789//regulation o…	biological_process	[P]biological regulation;rhythmic process;	-1.47531
108990785	[P]GO:0046483//heterocycle metabolic process;GO:0033554//cellular response to stress;GO:0009416//response to light stimulus;GO:0006974//cellular response to DNA damage stimulus;GO:0010224//response to UV-B;GO:0009628//response to abiotic stimulus;GO:0006950//response to stress;GO:0044238//primary metabolic process;GO:0006259//DNA metabolic process;GO:0009411//response to UV;GO:0009987//cellular p…	molecular_function;biological_process	[P]response to stimulus;cellular process;metabolic process;[F]binding;catalytic activity;	-1.46861
108990818	[P]GO:0019538//protein metabolic process;GO:0044260//cellular macromolecule metabolic process;GO:0009987//cellular process;GO:0009058//biosynthetic process;GO:0043412//macromolecule modification;GO:1901137//carbohydrate derivative biosynthetic process;GO:0043413//macromolecule glycosylation;GO:0044267//cellular protein metabolic process;GO:0044249//cellular biosynthetic process;GO:0006486//protei…	cellular_component;molecular_function;biological_process	[C]membrane part;membrane;[P]metabolic process;cellular process;[F]catalytic activity;	-2.00426
108990870	[P]GO:0034654//nucleobase-containing compound biosynthetic process;GO:1901137//carbohydrate derivative biosynthetic process;GO:0071704//organic substance metabolic process;GO:0009226//nucleotide-sugar biosynthetic process;GO:0006807//nitrogen compound metabolic process;GO:0055086//nucleobase-containing small molecule metabolic process;GO:1901362//organic cyclic compound biosynthetic process;GO:00…	biological_process;molecular_function	[P]cellular process;metabolic process;[F]catalytic activity;	1.26215
108990936	[P]GO:0050789//regulation of biological process;GO:0010556//regulation of macromolecule biosynthetic process;GO:0065007//biological regulation;GO:0006355//regulation of transcription, DNA-templated;GO:0051252//regulation of RNA metabolic process;GO:0019222//regulation of metabolic process;GO:0050794//regulation of cellular process;GO:0031323//regulation of cellular metabolic process;GO:2001141//r…	biological_process;molecular_function	[P]biological regulation;[F]binding;	-3.5811
108991014	[P]GO:0044238//primary metabolic process;GO:0090304//nucleic acid metabolic process;GO:0006725//cellular aromatic compound metabolic process;GO:0006807//nitrogen compound metabolic process;GO:0044260//cellular macromolecule metabolic process;GO:0043170//macromolecule metabolic process;GO:0046483//heterocycle metabolic process;GO:1901360//organic cyclic compound metabolic process;GO:0071704//organ…	molecular_function;cellular_component;biological_process	[C]cell;organelle;[P]cellular process;metabolic process;[F]binding;catalytic activity;	1.91452
108991016	[P]GO:0015833//peptide transport;GO:0046907//intracellular transport;GO:0051641//cellular localization;GO:0008104//protein localization;GO:0071705//nitrogen compound transport;GO:0045184//establishment of protein localization;GO:0034613//cellular protein localization;GO:0016192//vesicle-mediated transport;GO:0070727//cellular macromolecule localization;GO:0009987//cellular process;GO:0015031//pro…	biological_process;molecular_function;cellular_component	[C]cell;organelle;[P]localization;cellular process;[F]binding;	0.776138
108991286	[P]GO:0046470//phosphatidylcholine metabolic process;GO:1901564//organonitrogen compound metabolic process;GO:0006629//lipid metabolic process;GO:0071704//organic substance metabolic process;GO:0006650//glycerophospholipid metabolic process;GO:0006807//nitrogen compound metabolic process;GO:0044255//cellular lipid metabolic process;GO:0006796//phosphate-containing compound metabolic process;GO:00…	biological_process;cellular_component;molecular_function	[C]membrane;[P]metabolic process;cellular process;[F]binding;catalytic activity;	2.40008
108991350	[P]GO:1901566//organonitrogen compound biosynthetic process;GO:0044237//cellular metabolic process;GO:0033014//tetrapyrrole biosynthetic process;GO:0006725//cellular aromatic compound metabolic process;GO:0006778//porphyrin-containing compound metabolic process;GO:1901360//organic cyclic compound metabolic process;GO:0008152//metabolic process;GO:0044271//cellular nitrogen compound biosynthetic p…	molecular_function;biological_process	[P]cellular process;metabolic process;[F]catalytic activity;binding;	1.20487
108991365	[P]GO:0009690//cytokinin metabolic process;GO:0044237//cellular metabolic process;GO:0010817//regulation of hormone levels;GO:0046483//heterocycle metabolic process;GO:0008152//metabolic process;GO:0042445//hormone metabolic process;GO:0009308//amine metabolic process;GO:0065008//regulation of biological quality;GO:0006725//cellular aromatic compound metabolic process;GO:0009987//cellular process…	biological_process;molecular_function	[P]cellular process;metabolic process;biological regulation;[F]binding;catalytic activity;	3.84401
108991515	[P]GO:0044267//cellular protein metabolic process;GO:0008152//metabolic process;GO:0006486//protein glycosylation;GO:1901576//organic substance biosynthetic process;GO:0044260//cellular macromolecule metabolic process;GO:0070085//glycosylation;GO:0006487//protein N-linked glycosylation;GO:0006464//cellular protein modification process;GO:0009058//biosynthetic process;GO:0006807//nitrogen compound…	cellular_component;biological_process;molecular_function	[C]membrane part;membrane;[P]metabolic process;cellular process;[F]catalytic activity;	2.05849
108991536	[P]GO:0009408//response to heat;GO:0008152//metabolic process;GO:0009628//response to abiotic stimulus;GO:0006457//protein folding;GO:0044238//primary metabolic process;GO:0006807//nitrogen compound metabolic process;GO:0019538//protein metabolic process;GO:0009987//cellular process;GO:0042026//protein refolding;GO:0043170//macromolecule metabolic process;GO:0071704//organic substance metabolic p…	cellular_component;biological_process;molecular_function	[C]cell;[P]cellular process;response to stimulus;metabolic process;[F]binding;	-1.13445
108991706	[P]GO:0006807//nitrogen compound metabolic process;GO:0006766//vitamin metabolic process;GO:0019752//carboxylic acid metabolic process;GO:0044271//cellular nitrogen compound biosynthetic process;GO:0006082//organic acid metabolic process;GO:0032787//monocarboxylic acid metabolic process;GO:0043604//amide biosynthetic process;GO:0009110//vitamin biosynthetic process;GO:0044283//small molecule bios…	molecular_function;biological_process	[P]cellular process;metabolic process;[F]catalytic activity;	1.31259
108991709	[P]GO:0006725//cellular aromatic compound metabolic process;GO:0034641//cellular nitrogen compound metabolic process;GO:0033554//cellular response to stress;GO:0043170//macromolecule metabolic process;GO:0006950//response to stress;GO:0051716//cellular response to stimulus;GO:0050896//response to stimulus;GO:0046483//heterocycle metabolic process;GO:0009987//cellular process;GO:0044238//primary m…	molecular_function;biological_process	[P]cellular process;response to stimulus;metabolic process;[F]catalytic activity;	-0.985004
108991739	[P]GO:0071704//organic substance metabolic process;GO:0019538//protein metabolic process;GO:0006508//proteolysis;GO:0043170//macromolecule metabolic process;GO:1901564//organonitrogen compound metabolic process;GO:0006807//nitrogen compound metabolic process;GO:0008152//metabolic process;GO:0044238//primary metabolic process;[C]GO:0043226//organelle;GO:0043229//intracellular organelle;GO:0032991/…	biological_process;cellular_component	[C]cell;organelle;organelle part;protein-containing complex;[P]metabolic process;	1.22317
108991861	[P]GO:0008152//metabolic process;GO:0009059//macromolecule biosynthetic process;GO:0043604//amide biosynthetic process;GO:0009058//biosynthetic process;GO:0044238//primary metabolic process;GO:0010467//gene expression;GO:0044249//cellular biosynthetic process;GO:0044267//cellular protein metabolic process;GO:0034641//cellular nitrogen compound metabolic process;GO:0044271//cellular nitrogen compo…	molecular_function;biological_process;cellular_component	[C]organelle;cell;[P]cellular process;metabolic process;[F]binding;structural molecule activity;	3.3715
108991885	[P]GO:0051179//localization;GO:0071428//rRNA-containing ribonucleoprotein complex export from nucleus;GO:0051640//organelle localization;GO:0051641//cellular localization;GO:0006886//intracellular protein transport;GO:0009987//cellular process;GO:0044085//cellular component biogenesis;GO:0050658//RNA transport;GO:0051168//nuclear export;GO:0006611//protein export from nucleus;GO:0071705//nitrogen…	molecular_function;biological_process	[P]localization;cellular process;cellular component organization or biogenesis;[F]structural molecule activity;	-1.17668
108991907	[P]GO:0044260//cellular macromolecule metabolic process;GO:0006091//generation of precursor metabolites and energy;GO:0019684//photosynthesis, light reaction;GO:0044267//cellular protein metabolic process;GO:1901564//organonitrogen compound metabolic process;GO:0044238//primary metabolic process;GO:0019538//protein metabolic process;GO:0006464//cellular protein modification process;GO:0009987//ce…	biological_process;cellular_component;molecular_function	[C]membrane part;cell;membrane;organelle part;organelle;protein-containing complex;[P]metabolic process;cellular process;[F]binding;	2.03184
108991917	[P]GO:0045184//establishment of protein localization;GO:0008104//protein localization;GO:0051641//cellular localization;GO:0006810//transport;GO:0046907//intracellular transport;GO:0009987//cellular process;GO:0051179//localization;GO:0051649//establishment of localization in cell;GO:0071702//organic substance transport;GO:0071705//nitrogen compound transport;GO:0006886//intracellular protein tra…	biological_process;molecular_function;cellular_component	[C]membrane;membrane part;[P]cellular process;localization;[F]binding;	-0.956963
108992095	[F]GO:0070011//peptidase activity, acting on L-amino acid peptides;GO:0004180//carboxypeptidase activity;GO:0017171//serine hydrolase activity;GO:0016825//hydrolase activity, acting on acid phosphorus-nitrogen bonds;GO:0008238//exopeptidase activity;GO:0003824//catalytic activity;GO:0008236//serine-type peptidase activity;GO:0140096//catalytic activity, acting on a protein;GO:0070008//serine-type…	molecular_function	[F]catalytic activity;	2.00709
108992179	[P]GO:0007165//signal transduction;GO:0009987//cellular process;GO:0010556//regulation of macromolecule biosynthetic process;GO:2000112//regulation of cellular macromolecule biosynthetic process;GO:0009755//hormone-mediated signaling pathway;GO:0071365//cellular response to auxin stimulus;GO:0071310//cellular response to organic substance;GO:0042221//response to chemical;GO:0023052//signaling;GO:…	cellular_component;biological_process	[C]organelle;cell;[P]biological regulation;response to stimulus;cellular process;signaling;	-3.13544
108992198	[P]GO:0044260//cellular macromolecule metabolic process;GO:0043413//macromolecule glycosylation;GO:0009058//biosynthetic process;GO:0043170//macromolecule metabolic process;GO:1901576//organic substance biosynthetic process;GO:0006486//protein glycosylation;GO:0036211//protein modification process;GO:0044237//cellular metabolic process;GO:0044249//cellular biosynthetic process;GO:0006807//nitroge…	cellular_component;biological_process;molecular_function	[C]membrane part;cell;organelle;membrane;organelle part;[P]cellular process;metabolic process;[F]catalytic activity;	1.4894
108992344	[C]GO:0016021//integral component of membrane;GO:0031224//intrinsic component of membrane;GO:0016020//membrane;[F]GO:0016825//hydrolase activity, acting on acid phosphorus-nitrogen bonds;GO:0017171//serine hydrolase activity;GO:0008233//peptidase activity;GO:0008236//serine-type peptidase activity;GO:0070011//peptidase activity, acting on L-amino acid peptides;GO:0016787//hydrolase activity;GO:00…	molecular_function;cellular_component	[C]membrane part;membrane;[F]catalytic activity;	-0.875259
108992391	[P]GO:0051252//regulation of RNA metabolic process;GO:0050794//regulation of cellular process;GO:0010468//regulation of gene expression;GO:0010556//regulation of macromolecule biosynthetic process;GO:0051171//regulation of nitrogen compound metabolic process;GO:0006355//regulation of transcription, DNA-templated;GO:0031326//regulation of cellular biosynthetic process;GO:0080090//regulation of pri…	biological_process	[P]biological regulation;	-4.01044
108992428	[F]GO:0004252//serine-type endopeptidase activity;GO:0017171//serine hydrolase activity;GO:0003824//catalytic activity;GO:0016787//hydrolase activity;GO:0070011//peptidase activity, acting on L-amino acid peptides;GO:0004175//endopeptidase activity;GO:0016825//hydrolase activity, acting on acid phosphorus-nitrogen bonds;GO:0008236//serine-type peptidase activity;GO:0140096//catalytic activity, ac…	molecular_function	[F]catalytic activity;	-1.25168
108992487	[P]GO:0042304//regulation of fatty acid biosynthetic process;GO:0044260//cellular macromolecule metabolic process;GO:0031324//negative regulation of cellular metabolic process;GO:0006950//response to stress;GO:0006974//cellular response to DNA damage stimulus;GO:0044238//primary metabolic process;GO:0010224//response to UV-B;GO:0006284//base-excision repair;GO:0031327//negative regulation of cell…	cellular_component;molecular_function;biological_process	[C]cell junction;cell;organelle;symplast;membrane;[P]biological regulation;response to stimulus;metabolic process;cellular process;[F]catalytic activity;binding;	-1.80505
108992491	[P]GO:0006725//cellular aromatic compound metabolic process;GO:0006807//nitrogen compound metabolic process;GO:0044260//cellular macromolecule metabolic process;GO:0044237//cellular metabolic process;GO:0043170//macromolecule metabolic process;GO:0046483//heterocycle metabolic process;GO:0005975//carbohydrate metabolic process;GO:0090304//nucleic acid metabolic process;GO:0006139//nucleobase-cont…	biological_process;cellular_component;molecular_function	[C]membrane part;organelle;membrane;organelle part;cell;[P]metabolic process;cellular process;[F]catalytic activity;binding;	-2.56245
108992499	[P]GO:0006974//cellular response to DNA damage stimulus;GO:0033554//cellular response to stress;GO:0009987//cellular process;GO:0006281//DNA repair;GO:0006950//response to stress;GO:0043170//macromolecule metabolic process;GO:0044238//primary metabolic process;GO:0006259//DNA metabolic process;GO:0034641//cellular nitrogen compound metabolic process;GO:1901360//organic cyclic compound metabolic p…	biological_process;cellular_component;molecular_function	[C]cell;organelle;protein-containing complex;[P]response to stimulus;cellular process;metabolic process;[F]binding;catalytic activity;	1.25571
108992655	[P]GO:0006259//DNA metabolic process;GO:0006974//cellular response to DNA damage stimulus;GO:0071704//organic substance metabolic process;GO:0006298//mismatch repair;GO:0050896//response to stimulus;GO:0006725//cellular aromatic compound metabolic process;GO:0044238//primary metabolic process;GO:0046483//heterocycle metabolic process;GO:0090304//nucleic acid metabolic process;GO:0034641//cellular…	molecular_function;biological_process	[P]metabolic process;cellular process;response to stimulus;[F]binding;	1.49925
108992980	[P]GO:0044249//cellular biosynthetic process;GO:0016053//organic acid biosynthetic process;GO:0009987//cellular process;GO:0008652//cellular amino acid biosynthetic process;GO:0006807//nitrogen compound metabolic process;GO:0044283//small molecule biosynthetic process;GO:1901566//organonitrogen compound biosynthetic process;GO:1901564//organonitrogen compound metabolic process;GO:0043436//oxoacid…	biological_process;molecular_function	[P]metabolic process;cellular process;[F]catalytic activity;binding;	2.98322
108993104	[P]GO:0010556//regulation of macromolecule biosynthetic process;GO:1903506//regulation of nucleic acid-templated transcription;GO:0031323//regulation of cellular metabolic process;GO:0031326//regulation of cellular biosynthetic process;GO:0051171//regulation of nitrogen compound metabolic process;GO:0051252//regulation of RNA metabolic process;GO:0006355//regulation of transcription, DNA-template…	molecular_function;biological_process;cellular_component	[C]cell;organelle;[P]biological regulation;[F]binding;	-1.38391
108993342	[P]GO:0006520//cellular amino acid metabolic process;GO:0008152//metabolic process;GO:0046394//carboxylic acid biosynthetic process;GO:0019752//carboxylic acid metabolic process;GO:0043436//oxoacid metabolic process;GO:0071704//organic substance metabolic process;GO:0044238//primary metabolic process;GO:0009084//glutamine family amino acid biosynthetic process;GO:0008652//cellular amino acid bios…	molecular_function;biological_process	[P]metabolic process;cellular process;[F]catalytic activity;binding;	-2.85335
108993421	[P]GO:0044255//cellular lipid metabolic process;GO:0006807//nitrogen compound metabolic process;GO:0043603//cellular amide metabolic process;GO:0009987//cellular process;GO:0006672//ceramide metabolic process;GO:0071704//organic substance metabolic process;GO:0006643//membrane lipid metabolic process;GO:1901564//organonitrogen compound metabolic process;GO:0044238//primary metabolic process;GO:00…	biological_process;cellular_component;molecular_function	[C]membrane part;membrane;[P]metabolic process;cellular process;[F]catalytic activity;	-1.11539
108993578	[P]GO:1901564//organonitrogen compound metabolic process;GO:0009066//aspartate family amino acid metabolic process;GO:0009056//catabolic process;GO:0044281//small molecule metabolic process;GO:1901565//organonitrogen compound catabolic process;GO:0044248//cellular catabolic process;GO:0071704//organic substance metabolic process;GO:0044237//cellular metabolic process;GO:0043436//oxoacid metabolic…	biological_process;molecular_function;cellular_component	[C]cell;membrane part;membrane;[P]metabolic process;cellular process;response to stimulus;[F]catalytic activity;	1.77599
108993624	[P]GO:0044260//cellular macromolecule metabolic process;GO:0009059//macromolecule biosynthetic process;GO:1901566//organonitrogen compound biosynthetic process;GO:0036211//protein modification process;GO:0009058//biosynthetic process;GO:1901576//organic substance biosynthetic process;GO:0006486//protein glycosylation;GO:0009987//cellular process;GO:0043170//macromolecule metabolic process;GO:0044…	molecular_function;biological_process	[P]metabolic process;cellular process;[F]catalytic activity;	2.50404
108993645	[P]GO:0043170//macromolecule metabolic process;GO:1901360//organic cyclic compound metabolic process;GO:0009987//cellular process;GO:0034641//cellular nitrogen compound metabolic process;GO:0006139//nucleobase-containing compound metabolic process;GO:0090304//nucleic acid metabolic process;GO:0006284//base-excision repair;GO:0006974//cellular response to DNA damage stimulus;GO:0046483//heterocycl…	biological_process;molecular_function	[P]response to stimulus;cellular process;metabolic process;[F]catalytic activity;binding;	2.86677
108993702	[P]GO:0044257//cellular protein catabolic process;GO:0050789//regulation of biological process;GO:0044248//cellular catabolic process;GO:0008152//metabolic process;GO:0051603//proteolysis involved in cellular protein catabolic process;GO:1901575//organic substance catabolic process;GO:0065007//biological regulation;GO:0048583//regulation of response to stimulus;GO:0009057//macromolecule catabolic…	molecular_function;biological_process;cellular_component	[C]protein-containing complex;organelle;cell;[P]cellular process;metabolic process;biological regulation;[F]catalytic activity;	1.24435
108993796	[P]GO:0071704//organic substance metabolic process;GO:0043170//macromolecule metabolic process;GO:0006807//nitrogen compound metabolic process;GO:0019538//protein metabolic process;GO:0044238//primary metabolic process;GO:0006508//proteolysis;GO:0008152//metabolic process;GO:1901564//organonitrogen compound metabolic process;[C]GO:0005622//intracellular;GO:1905369//endopeptidase complex;GO:190249…	biological_process;cellular_component	[C]cell;protein-containing complex;[P]metabolic process;	1.03771
108993856	[P]GO:0051179//localization;GO:0065002//intracellular protein transmembrane transport;GO:1990542//mitochondrial transmembrane transport;GO:0051641//cellular localization;GO:0071806//protein transmembrane transport;GO:0008104//protein localization;GO:0006605//protein targeting;GO:0034613//cellular protein localization;GO:0045184//establishment of protein localization;GO:0006996//organelle organiza…	molecular_function;biological_process;cellular_component	[C]organelle;cell;membrane;organelle part;[P]cellular component organization or biogenesis;cellular process;localization;[F]transporter activity;	1.09307
108993888	[P]GO:0009059//macromolecule biosynthetic process;GO:0006270//DNA replication initiation;GO:0044237//cellular metabolic process;GO:0090304//nucleic acid metabolic process;GO:0071704//organic substance metabolic process;GO:0043170//macromolecule metabolic process;GO:0009987//cellular process;GO:1901360//organic cyclic compound metabolic process;GO:0008152//metabolic process;GO:0044260//cellular ma…	molecular_function;biological_process;cellular_component	[C]organelle;protein-containing complex;cell;[P]metabolic process;cellular process;[F]binding;catalytic activity;	2.13281
108993927	[P]GO:0008152//metabolic process;GO:0044238//primary metabolic process;GO:0009987//cellular process;GO:0006974//cellular response to DNA damage stimulus;GO:0044260//cellular macromolecule metabolic process;GO:0006725//cellular aromatic compound metabolic process;GO:0033554//cellular response to stress;GO:0043170//macromolecule metabolic process;GO:0006807//nitrogen compound metabolic process;GO:0…	biological_process;molecular_function	[P]cellular process;response to stimulus;metabolic process;[F]catalytic activity;	-1.64291
108993975	[P]GO:0034645//cellular macromolecule biosynthetic process;GO:0016070//RNA metabolic process;GO:0043170//macromolecule metabolic process;GO:0046483//heterocycle metabolic process;GO:0044238//primary metabolic process;GO:0010467//gene expression;GO:0019438//aromatic compound biosynthetic process;GO:0008152//metabolic process;GO:0044260//cellular macromolecule metabolic process;GO:1901576//organic …	biological_process;cellular_component	[C]protein-containing complex;organelle;cell;[P]metabolic process;cellular process;	-1.72941
108994054	[F]GO:0140096//catalytic activity, acting on a protein;GO:0017171//serine hydrolase activity;GO:0003824//catalytic activity;GO:0008233//peptidase activity;GO:0016787//hydrolase activity;GO:0016825//hydrolase activity, acting on acid phosphorus-nitrogen bonds;GO:0008236//serine-type peptidase activity;GO:0070011//peptidase activity, acting on L-amino acid peptides;	molecular_function	[F]catalytic activity;	-1.41012
108994156	[P]GO:0045184//establishment of protein localization;GO:0071702//organic substance transport;GO:0006886//intracellular protein transport;GO:0006913//nucleocytoplasmic transport;GO:0051169//nuclear transport;GO:0051234//establishment of localization;GO:0034613//cellular protein localization;GO:0008104//protein localization;GO:0046907//intracellular transport;GO:0034504//protein localization to nuc…	biological_process;cellular_component;molecular_function	[C]cell;other organism;[P]cellular process;localization;[F]transporter activity;molecular carrier activity;	2.54269
108994160	[P]GO:0044260//cellular macromolecule metabolic process;GO:0044249//cellular biosynthetic process;GO:0009058//biosynthetic process;GO:0008152//metabolic process;GO:1901576//organic substance biosynthetic process;GO:0044238//primary metabolic process;GO:0006259//DNA metabolic process;GO:0034641//cellular nitrogen compound metabolic process;GO:0051716//cellular response to stimulus;GO:0044237//cell…	molecular_function;biological_process;cellular_component	[C]cell;organelle;[P]cellular process;response to stimulus;metabolic process;[F]binding;	3.18434
108994205	[P]GO:0019222//regulation of metabolic process;GO:0031323//regulation of cellular metabolic process;GO:0050794//regulation of cellular process;GO:0019219//regulation of nucleobase-containing compound metabolic process;GO:0010468//regulation of gene expression;GO:1903506//regulation of nucleic acid-templated transcription;GO:0031326//regulation of cellular biosynthetic process;GO:0050789//regulati…	molecular_function;biological_process	[P]biological regulation;[F]binding;	-1.5842
108994213	[P]GO:0009069//serine family amino acid metabolic process;GO:0009058//biosynthetic process;GO:0071704//organic substance metabolic process;GO:0008652//cellular amino acid biosynthetic process;GO:0006082//organic acid metabolic process;GO:0006563//L-serine metabolic process;GO:0044281//small molecule metabolic process;GO:0044249//cellular biosynthetic process;GO:1901564//organonitrogen compound me…	biological_process;molecular_function	[P]cellular process;metabolic process;[F]catalytic activity;	0.982386
108994300	[P]GO:0065007//biological regulation;GO:0080090//regulation of primary metabolic process;GO:0060255//regulation of macromolecule metabolic process;GO:2000058//regulation of ubiquitin-dependent protein catabolic process;GO:0051171//regulation of nitrogen compound metabolic process;GO:1903362//regulation of cellular protein catabolic process;GO:0032268//regulation of cellular protein metabolic proc…	biological_process	[P]biological regulation;	2.22143
108994367	[P]GO:0006793//phosphorus metabolic process;GO:0071704//organic substance metabolic process;GO:0046483//heterocycle metabolic process;GO:1901564//organonitrogen compound metabolic process;GO:0009152//purine ribonucleotide biosynthetic process;GO:0006725//cellular aromatic compound metabolic process;GO:1901135//carbohydrate derivative metabolic process;GO:0046390//ribose phosphate biosynthetic pro…	molecular_function;cellular_component;biological_process	[C]membrane;[P]localization;cellular process;metabolic process;[F]transporter activity;catalytic activity;	-0.826073
108994407	[P]GO:0080090//regulation of primary metabolic process;GO:0019219//regulation of nucleobase-containing compound metabolic process;GO:0010556//regulation of macromolecule biosynthetic process;GO:0051252//regulation of RNA metabolic process;GO:2001141//regulation of RNA biosynthetic process;GO:0010468//regulation of gene expression;GO:2000112//regulation of cellular macromolecule biosynthetic proce…	biological_process;molecular_function;cellular_component	[C]cell;organelle;[P]biological regulation;[F]binding;	-2.75543
108994426	[P]GO:0006464//cellular protein modification process;GO:0006807//nitrogen compound metabolic process;GO:0018193//peptidyl-amino acid modification;GO:0071704//organic substance metabolic process;GO:0032446//protein modification by small protein conjugation;GO:1901564//organonitrogen compound metabolic process;GO:0016925//protein sumoylation;GO:0019538//protein metabolic process;GO:0043170//macromo…	cellular_component;molecular_function;biological_process	[C]cell;protein-containing complex;organelle;organelle part;[P]cellular process;metabolic process;[F]catalytic activity;	1.73869
108994572	[P]GO:0046483//heterocycle metabolic process;GO:0090304//nucleic acid metabolic process;GO:0016070//RNA metabolic process;GO:0000398//mRNA splicing, via spliceosome;GO:0043170//macromolecule metabolic process;GO:1901360//organic cyclic compound metabolic process;GO:0016071//mRNA metabolic process;GO:0006396//RNA processing;GO:0000375//RNA splicing, via transesterification reactions;GO:0034641//ce…	biological_process;molecular_function;cellular_component	[C]membrane;membrane part;[P]cellular process;metabolic process;[F]binding;	-2.53142
108994585	[P]GO:0044238//primary metabolic process;GO:0036211//protein modification process;GO:0051568//histone H3-K4 methylation;GO:0006807//nitrogen compound metabolic process;GO:0043170//macromolecule metabolic process;GO:0044267//cellular protein metabolic process;GO:0019538//protein metabolic process;GO:0016569//covalent chromatin modification;GO:0018022//peptidyl-lysine methylation;GO:0044237//cellul…	biological_process;cellular_component	[C]organelle part;organelle;cell;membrane-enclosed lumen;protein-containing complex;[P]cellular process;cellular component organization or biogenesis;metabolic process;	-1.79024
108994712	[P]GO:0006260//DNA replication;GO:0071704//organic substance metabolic process;GO:0034641//cellular nitrogen compound metabolic process;GO:1901360//organic cyclic compound metabolic process;GO:0090304//nucleic acid metabolic process;GO:0008152//metabolic process;GO:0000724//double-strand break repair via homologous recombination;GO:0006950//response to stress;GO:0043170//macromolecule metabolic p…	cellular_component;biological_process	[C]protein-containing complex;membrane-enclosed lumen;cell;organelle;organelle part;[P]cellular process;metabolic process;cellular component organization or biogenesis;response to stimulus;	1.67432
108994717	[P]GO:0006259//DNA metabolic process;GO:0006281//DNA repair;GO:1901360//organic cyclic compound metabolic process;GO:0006974//cellular response to DNA damage stimulus;GO:0034641//cellular nitrogen compound metabolic process;GO:0046483//heterocycle metabolic process;GO:0006139//nucleobase-containing compound metabolic process;GO:0071704//organic substance metabolic process;GO:0043170//macromolecul…	biological_process	[P]response to stimulus;cellular process;metabolic process;	2.35179
108994770	[P]GO:0033036//macromolecule localization;GO:0032879//regulation of localization;GO:0065007//biological regulation;GO:0032388//positive regulation of intracellular transport;GO:0050794//regulation of cellular process;GO:0071702//organic substance transport;GO:0006996//organelle organization;GO:0015833//peptide transport;GO:0006886//intracellular protein transport;GO:0043254//regulation of protein…	molecular_function;biological_process;cellular_component	[C]membrane;protein-containing complex;organelle;cell;organelle part;[P]biological regulation;cellular component organization or biogenesis;localization;cellular process;[F]catalytic activity;binding;	0.726445
108994901	[P]GO:0006355//regulation of transcription, DNA-templated;GO:0019219//regulation of nucleobase-containing compound metabolic process;GO:0031326//regulation of cellular biosynthetic process;GO:0010468//regulation of gene expression;GO:0051171//regulation of nitrogen compound metabolic process;GO:0009889//regulation of biosynthetic process;GO:0060255//regulation of macromolecule metabolic process;G…	molecular_function;biological_process	[P]biological regulation;[F]binding;	-1.65402
108994913	[P]GO:0045184//establishment of protein localization;GO:0046907//intracellular transport;GO:0051179//localization;GO:0051649//establishment of localization in cell;GO:0015833//peptide transport;GO:0071705//nitrogen compound transport;GO:0006886//intracellular protein transport;GO:0051641//cellular localization;GO:0034613//cellular protein localization;GO:0051234//establishment of localization;GO:…	molecular_function;biological_process;cellular_component	[C]organelle part;organelle;cell;protein-containing complex;membrane;[P]localization;cellular process;[F]structural molecule activity;	-1.55224
108994921	[P]GO:0071705//nitrogen compound transport;GO:0008104//protein localization;GO:0042886//amide transport;GO:0033036//macromolecule localization;GO:0051234//establishment of localization;GO:0006810//transport;GO:0015833//peptide transport;GO:0015031//protein transport;GO:0045184//establishment of protein localization;GO:0051179//localization;GO:0071702//organic substance transport;[C]GO:0043226//or…	biological_process;molecular_function;cellular_component	[C]cell;organelle;[P]localization;[F]binding;	-2.35457
108995257	[P]GO:0008152//metabolic process;GO:0044281//small molecule metabolic process;GO:0044238//primary metabolic process;GO:1901564//organonitrogen compound metabolic process;GO:0055085//transmembrane transport;GO:0019637//organophosphate metabolic process;GO:0051179//localization;GO:0006754//ATP biosynthetic process;GO:0009199//ribonucleoside triphosphate metabolic process;GO:0009058//biosynthetic pr…	molecular_function;biological_process;cellular_component	[C]membrane;[P]cellular process;metabolic process;localization;[F]transporter activity;catalytic activity;	8.19519
108995356	[P]GO:0015995//chlorophyll biosynthetic process;GO:0009058//biosynthetic process;GO:0015979//photosynthesis;GO:1901362//organic cyclic compound biosynthetic process;GO:0008152//metabolic process;GO:0071704//organic substance metabolic process;GO:0009987//cellular process;GO:0018130//heterocycle biosynthetic process;GO:1901566//organonitrogen compound biosynthetic process;GO:0006807//nitrogen comp…	biological_process;molecular_function	[P]metabolic process;cellular process;[F]binding;catalytic activity;	-1.79702
108995583	[P]GO:0008152//metabolic process;GO:0009987//cellular process;GO:0009056//catabolic process;GO:0071704//organic substance metabolic process;GO:0046470//phosphatidylcholine metabolic process;GO:0006650//glycerophospholipid metabolic process;GO:0044237//cellular metabolic process;GO:0016042//lipid catabolic process;GO:0006793//phosphorus metabolic process;GO:0006644//phospholipid metabolic process;…	cellular_component;biological_process;molecular_function	[C]membrane;[P]cellular process;metabolic process;[F]binding;catalytic activity;	3.39432
108995588	[P]GO:0009100//glycoprotein metabolic process;GO:0036211//protein modification process;GO:0044249//cellular biosynthetic process;GO:0006486//protein glycosylation;GO:0070085//glycosylation;GO:1901135//carbohydrate derivative metabolic process;GO:0009058//biosynthetic process;GO:0009101//glycoprotein biosynthetic process;GO:0043412//macromolecule modification;GO:0008152//metabolic process;GO:00068…	cellular_component;molecular_function;biological_process	[C]membrane part;membrane;[P]cellular process;metabolic process;[F]catalytic activity;	-2.97722
108995843	[P]GO:0051641//cellular localization;GO:0046907//intracellular transport;GO:0051179//localization;GO:0071702//organic substance transport;GO:0015833//peptide transport;GO:0033036//macromolecule localization;GO:0071705//nitrogen compound transport;GO:0008104//protein localization;GO:0006810//transport;GO:0032509//endosome transport via multivesicular body sorting pathway;GO:0015031//protein transp…	cellular_component;biological_process	[C]membrane;organelle;organelle part;cell;protein-containing complex;[P]localization;cellular process;	1.42804
108995960	[P]GO:0032774//RNA biosynthetic process;GO:0006353//DNA-templated transcription, termination;GO:0090304//nucleic acid metabolic process;GO:0044237//cellular metabolic process;GO:0097659//nucleic acid-templated transcription;GO:0006351//transcription, DNA-templated;GO:0018130//heterocycle biosynthetic process;GO:0044249//cellular biosynthetic process;GO:0043170//macromolecule metabolic process;GO:…	biological_process	[P]cellular process;metabolic process;	-1.32114
108995999	[P]GO:0048519//negative regulation of biological process;GO:0031323//regulation of cellular metabolic process;GO:0010556//regulation of macromolecule biosynthetic process;GO:1901983//regulation of protein acetylation;GO:0000724//double-strand break repair via homologous recombination;GO:0010468//regulation of gene expression;GO:1901360//organic cyclic compound metabolic process;GO:0006974//cellul…	cellular_component;biological_process;molecular_function	[C]membrane;organelle;organelle part;protein-containing complex;cell;[P]response to stimulus;metabolic process;biological regulation;cellular process;[F]binding;catalytic activity;	2.7754
108996043	[P]GO:0034641//cellular nitrogen compound metabolic process;GO:1901566//organonitrogen compound biosynthetic process;GO:0006807//nitrogen compound metabolic process;GO:0044271//cellular nitrogen compound biosynthetic process;GO:0044238//primary metabolic process;GO:0043170//macromolecule metabolic process;GO:0009059//macromolecule biosynthetic process;GO:0071704//organic substance metabolic proce…	biological_process;cellular_component;molecular_function	[C]cell;organelle;[P]cellular process;metabolic process;[F]structural molecule activity;	1.03782
108996262	[P]GO:0006572//tyrosine catabolic process;GO:0006082//organic acid metabolic process;GO:1902221//erythrose 4-phosphate/phosphoenolpyruvate family amino acid metabolic process;GO:0009987//cellular process;GO:0006520//cellular amino acid metabolic process;GO:0044281//small molecule metabolic process;GO:0043436//oxoacid metabolic process;GO:0071704//organic substance metabolic process;GO:0044238//pr…	molecular_function;biological_process	[P]cellular process;metabolic process;[F]binding;catalytic activity;	1.0479
108996302	[P]GO:0009889//regulation of biosynthetic process;GO:0010468//regulation of gene expression;GO:2001141//regulation of RNA biosynthetic process;GO:0010556//regulation of macromolecule biosynthetic process;GO:0060255//regulation of macromolecule metabolic process;GO:0019222//regulation of metabolic process;GO:0050794//regulation of cellular process;GO:0006355//regulation of transcription, DNA-templ…	biological_process;molecular_function;cellular_component	[C]organelle;cell;[P]biological regulation;[F]binding;	-1.21151
108996314	[P]GO:0009259//ribonucleotide metabolic process;GO:0006139//nucleobase-containing compound metabolic process;GO:1901362//organic cyclic compound biosynthetic process;GO:0019752//carboxylic acid metabolic process;GO:0044271//cellular nitrogen compound biosynthetic process;GO:0009117//nucleotide metabolic process;GO:0090407//organophosphate biosynthetic process;GO:0009152//purine ribonucleotide bio…	molecular_function;biological_process	[P]metabolic process;cellular process;[F]catalytic activity;binding;	1.42181
108996342	[F]GO:0008236//serine-type peptidase activity;GO:0003824//catalytic activity;GO:0004185//serine-type carboxypeptidase activity;GO:0016787//hydrolase activity;GO:0140096//catalytic activity, acting on a protein;GO:0070008//serine-type exopeptidase activity;GO:0016825//hydrolase activity, acting on acid phosphorus-nitrogen bonds;GO:0004180//carboxypeptidase activity;GO:0070011//peptidase activity, …	molecular_function	[F]catalytic activity;	1.88445
108996364	[P]GO:0008152//metabolic process;GO:0009058//biosynthetic process;[F]GO:0016740//transferase activity;GO:0036094//small molecule binding;GO:0043167//ion binding;GO:1901363//heterocyclic compound binding;GO:0097159//organic cyclic compound binding;GO:0070279//vitamin B6 binding;GO:0043168//anion binding;GO:0008483//transaminase activity;GO:0003824//catalytic activity;GO:0030170//pyridoxal phosphat…	biological_process;molecular_function	[P]metabolic process;[F]catalytic activity;binding;	1.47951
108996366	[P]GO:0008152//metabolic process;GO:0006082//organic acid metabolic process;GO:0044237//cellular metabolic process;GO:0043436//oxoacid metabolic process;GO:0044238//primary metabolic process;GO:1901360//organic cyclic compound metabolic process;GO:1901362//organic cyclic compound biosynthetic process;GO:0018130//heterocycle biosynthetic process;GO:0072528//pyrimidine-containing compound biosynthe…	molecular_function;biological_process	[P]metabolic process;cellular process;[F]catalytic activity;	1.53889
108996386	[P]GO:0016070//RNA metabolic process;GO:0008152//metabolic process;GO:0019752//carboxylic acid metabolic process;GO:0006082//organic acid metabolic process;GO:0034660//ncRNA metabolic process;GO:0044260//cellular macromolecule metabolic process;GO:1901576//organic substance biosynthetic process;GO:1901566//organonitrogen compound biosynthetic process;GO:0006725//cellular aromatic compound metabol…	biological_process;molecular_function	[P]cellular process;metabolic process;[F]catalytic activity;binding;	-1.44506
108996545	[P]GO:0044237//cellular metabolic process;GO:0043170//macromolecule metabolic process;GO:1901564//organonitrogen compound metabolic process;GO:0019538//protein metabolic process;GO:0044267//cellular protein metabolic process;GO:0046777//protein autophosphorylation;GO:0044260//cellular macromolecule metabolic process;GO:0006807//nitrogen compound metabolic process;GO:0071704//organic substance met…	cellular_component;biological_process;molecular_function	[C]membrane part;cell;cell junction;symplast;membrane;[P]metabolic process;cellular process;[F]binding;catalytic activity;	1.52874
108996679	[P]GO:0080090//regulation of primary metabolic process;GO:0051171//regulation of nitrogen compound metabolic process;GO:0051252//regulation of RNA metabolic process;GO:0050794//regulation of cellular process;GO:0009889//regulation of biosynthetic process;GO:2001141//regulation of RNA biosynthetic process;GO:0031323//regulation of cellular metabolic process;GO:0065007//biological regulation;GO:001…	biological_process;molecular_function	[P]biological regulation;[F]binding;	1.73913
108996966	[F]GO:0005488//binding;GO:0070279//vitamin B6 binding;GO:0016769//transferase activity, transferring nitrogenous groups;GO:1901363//heterocyclic compound binding;GO:0003824//catalytic activity;GO:0043167//ion binding;GO:0097159//organic cyclic compound binding;GO:0016740//transferase activity;GO:0019842//vitamin binding;GO:0036094//small molecule binding;GO:0043168//anion binding;GO:0008483//tran…	molecular_function	[F]catalytic activity;binding;	2.01795
108997099	[P]GO:0008152//metabolic process;GO:0016070//RNA metabolic process;GO:0044237//cellular metabolic process;GO:0090304//nucleic acid metabolic process;GO:0034470//ncRNA processing;GO:0010467//gene expression;GO:0006725//cellular aromatic compound metabolic process;GO:0071704//organic substance metabolic process;GO:1901360//organic cyclic compound metabolic process;GO:0090501//RNA phosphodiester bon…	cellular_component;biological_process	[C]organelle part;cell;membrane-enclosed lumen;organelle;[P]metabolic process;cellular component organization or biogenesis;cellular process;	-1.69538
108997132	[P]GO:0006364//rRNA processing;GO:0022613//ribonucleoprotein complex biogenesis;GO:0006139//nucleobase-containing compound metabolic process;GO:0010467//gene expression;GO:1901360//organic cyclic compound metabolic process;GO:0006725//cellular aromatic compound metabolic process;GO:0071704//organic substance metabolic process;GO:0044085//cellular component biogenesis;GO:0034470//ncRNA processing;…	biological_process;molecular_function	[P]metabolic process;cellular component organization or biogenesis;cellular process;[F]binding;catalytic activity;	3.28992
108997148	[P]GO:0010468//regulation of gene expression;GO:0051252//regulation of RNA metabolic process;GO:0019219//regulation of nucleobase-containing compound metabolic process;GO:0009889//regulation of biosynthetic process;GO:0050794//regulation of cellular process;GO:0031323//regulation of cellular metabolic process;GO:0019222//regulation of metabolic process;GO:1903506//regulation of nucleic acid-templ…	cellular_component;biological_process	[C]cell;organelle;[P]biological regulation;	1.19705
108997213	[P]GO:0019222//regulation of metabolic process;GO:0044093//positive regulation of molecular function;GO:0050789//regulation of biological process;GO:0050794//regulation of cellular process;GO:0051246//regulation of protein metabolic process;GO:1903322//positive regulation of protein modification by small protein conjugation or removal;GO:0009893//positive regulation of metabolic process;GO:190466…	molecular_function;biological_process	[P]cellular process;biological regulation;[F]molecular function regulator;binding;	2.25451
108997433	[P]GO:0006857//oligopeptide transport;GO:0051234//establishment of localization;GO:0051179//localization;GO:0006810//transport;GO:0015833//peptide transport;GO:0042886//amide transport;GO:0071702//organic substance transport;GO:0071705//nitrogen compound transport;[C]GO:0031224//intrinsic component of membrane;GO:0016020//membrane;GO:0016021//integral component of membrane;[F]GO:0005215//transpor…	molecular_function;cellular_component;biological_process	[C]membrane;membrane part;[P]localization;[F]transporter activity;	1.87283
108997442	[P]GO:1903506//regulation of nucleic acid-templated transcription;GO:0051171//regulation of nitrogen compound metabolic process;GO:0065007//biological regulation;GO:0019222//regulation of metabolic process;GO:0080090//regulation of primary metabolic process;GO:0050789//regulation of biological process;GO:0051252//regulation of RNA metabolic process;GO:0050794//regulation of cellular process;GO:20…	molecular_function;cellular_component;biological_process	[C]cell;organelle;[P]biological regulation;[F]binding;	1.68218
108997446	[C]GO:0016021//integral component of membrane;GO:0031224//intrinsic component of membrane;GO:0016020//membrane;[F]GO:0004523//RNA-DNA hybrid ribonuclease activity;GO:0004521//endoribonuclease activity;GO:0003676//nucleic acid binding;GO:0008233//peptidase activity;GO:0140096//catalytic activity, acting on a protein;GO:0016825//hydrolase activity, acting on acid phosphorus-nitrogen bonds;GO:000451…	molecular_function;cellular_component	[C]membrane;membrane part;[F]binding;catalytic activity;	2.06943
108997484	[P]GO:0015833//peptide transport;GO:0051234//establishment of localization;GO:0071702//organic substance transport;GO:0042886//amide transport;GO:0006857//oligopeptide transport;GO:0051179//localization;GO:0071705//nitrogen compound transport;GO:0006810//transport;[C]GO:0016020//membrane;GO:0016021//integral component of membrane;GO:0031224//intrinsic component of membrane;[F]GO:0022857//transmem…	cellular_component;molecular_function;biological_process	[C]membrane part;membrane;[P]localization;[F]transporter activity;	-2.22848
108997539	[P]GO:0034645//cellular macromolecule biosynthetic process;GO:0050794//regulation of cellular process;GO:0009059//macromolecule biosynthetic process;GO:1901360//organic cyclic compound metabolic process;GO:0044271//cellular nitrogen compound biosynthetic process;GO:0071840//cellular component organization or biogenesis;GO:0010556//regulation of macromolecule biosynthetic process;GO:0046483//heter…	biological_process;molecular_function	[P]metabolic process;cellular component organization or biogenesis;cellular process;biological regulation;[F]binding;	-1.47924
108997575	[P]GO:0006139//nucleobase-containing compound metabolic process;GO:0019438//aromatic compound biosynthetic process;GO:0006725//cellular aromatic compound metabolic process;GO:0010467//gene expression;GO:0044238//primary metabolic process;GO:0009987//cellular process;GO:0034641//cellular nitrogen compound metabolic process;GO:0009059//macromolecule biosynthetic process;GO:0044249//cellular biosynt…	molecular_function;biological_process;cellular_component	[C]other organism;[P]metabolic process;cellular process;[F]catalytic activity;binding;	1.59834
108997611	[F]GO:0008233//peptidase activity;GO:0070011//peptidase activity, acting on L-amino acid peptides;GO:0004180//carboxypeptidase activity;GO:0070008//serine-type exopeptidase activity;GO:0008236//serine-type peptidase activity;GO:0003824//catalytic activity;GO:0017171//serine hydrolase activity;GO:0140096//catalytic activity, acting on a protein;GO:0008238//exopeptidase activity;GO:0016825//hydrola…	molecular_function	[F]catalytic activity;	2.7608
108997690	[P]GO:0043436//oxoacid metabolic process;GO:0019438//aromatic compound biosynthetic process;GO:0009073//aromatic amino acid family biosynthetic process;GO:1901360//organic cyclic compound metabolic process;GO:0046394//carboxylic acid biosynthetic process;GO:0044237//cellular metabolic process;GO:0006725//cellular aromatic compound metabolic process;GO:0019752//carboxylic acid metabolic process;GO…	cellular_component;biological_process;molecular_function	[C]cell;[P]metabolic process;cellular process;[F]catalytic activity;	1.44662
108997727	[P]GO:0006950//response to stress;GO:0034641//cellular nitrogen compound metabolic process;GO:0006974//cellular response to DNA damage stimulus;GO:0044237//cellular metabolic process;GO:0043170//macromolecule metabolic process;GO:0006281//DNA repair;GO:0006807//nitrogen compound metabolic process;GO:0071704//organic substance metabolic process;GO:0044260//cellular macromolecule metabolic process;…	molecular_function;biological_process;cellular_component	[C]organelle;cell;[P]response to stimulus;metabolic process;cellular process;[F]catalytic activity;binding;	3.36731
108997823	[P]GO:2000112//regulation of cellular macromolecule biosynthetic process;GO:0060255//regulation of macromolecule metabolic process;GO:0031323//regulation of cellular metabolic process;GO:2001141//regulation of RNA biosynthetic process;GO:0065007//biological regulation;GO:0010556//regulation of macromolecule biosynthetic process;GO:0050789//regulation of biological process;GO:0009889//regulation o…	biological_process;molecular_function;cellular_component	[C]membrane;organelle;cell;membrane part;[P]biological regulation;[F]binding;	-1.73212
108997974	[P]GO:0044249//cellular biosynthetic process;GO:0071704//organic substance metabolic process;GO:0044271//cellular nitrogen compound biosynthetic process;GO:0006351//transcription, DNA-templated;GO:0034645//cellular macromolecule biosynthetic process;GO:0006725//cellular aromatic compound metabolic process;GO:0043170//macromolecule metabolic process;GO:0006139//nucleobase-containing compound metab…	biological_process;cellular_component;molecular_function	[C]organelle part;organelle;cell;protein-containing complex;[P]cellular process;metabolic process;[F]catalytic activity;	-1.10125
108998090	[P]GO:0018130//heterocycle biosynthetic process;GO:1901564//organonitrogen compound metabolic process;GO:0019438//aromatic compound biosynthetic process;GO:0071704//organic substance metabolic process;GO:0008152//metabolic process;GO:1901362//organic cyclic compound biosynthetic process;GO:0033014//tetrapyrrole biosynthetic process;GO:0006807//nitrogen compound metabolic process;GO:1901566//organ…	biological_process;molecular_function	[P]cellular process;metabolic process;[F]binding;catalytic activity;	-1.51637
108998105	[P]GO:1901566//organonitrogen compound biosynthetic process;GO:0046394//carboxylic acid biosynthetic process;GO:0009987//cellular process;GO:0006807//nitrogen compound metabolic process;GO:0006767//water-soluble vitamin metabolic process;GO:0032787//monocarboxylic acid metabolic process;GO:0044237//cellular metabolic process;GO:0044283//small molecule biosynthetic process;GO:0034641//cellular nit…	molecular_function;biological_process	[P]cellular process;metabolic process;[F]catalytic activity;	1.15768
108998230	[P]GO:0051301//cell division;GO:0006807//nitrogen compound metabolic process;GO:0006260//DNA replication;GO:0044249//cellular biosynthetic process;GO:0009058//biosynthetic process;GO:0044238//primary metabolic process;GO:0034645//cellular macromolecule biosynthetic process;GO:0009987//cellular process;GO:0006261//DNA-dependent DNA replication;GO:0043170//macromolecule metabolic process;GO:0071704…	biological_process	[P]metabolic process;cellular process;	3.02408
108998623	[P]GO:0045184//establishment of protein localization;GO:0033036//macromolecule localization;GO:0051179//localization;GO:0072321//chaperone-mediated protein transport;GO:0006810//transport;GO:0015031//protein transport;GO:0051234//establishment of localization;GO:0042886//amide transport;GO:0071705//nitrogen compound transport;GO:0071702//organic substance transport;GO:0008104//protein localizatio…	cellular_component;biological_process;molecular_function	[C]organelle;membrane-enclosed lumen;cell;organelle part;[P]localization;[F]binding;	-0.948402
108998779	[P]GO:0044283//small molecule biosynthetic process;GO:0043436//oxoacid metabolic process;GO:0006520//cellular amino acid metabolic process;GO:0008652//cellular amino acid biosynthetic process;GO:1901576//organic substance biosynthetic process;GO:0046394//carboxylic acid biosynthetic process;GO:0009987//cellular process;GO:0044249//cellular biosynthetic process;GO:0006082//organic acid metabolic p…	molecular_function;biological_process	[P]metabolic process;cellular process;[F]catalytic activity;binding;	2.33535
108998850	[P]GO:0019222//regulation of metabolic process;GO:0010468//regulation of gene expression;GO:0050789//regulation of biological process;GO:0051252//regulation of RNA metabolic process;GO:0050794//regulation of cellular process;GO:0019219//regulation of nucleobase-containing compound metabolic process;GO:0009889//regulation of biosynthetic process;GO:0065007//biological regulation;GO:0010556//regula…	biological_process;molecular_function;cellular_component	[C]organelle;cell;[P]biological regulation;[F]binding;	1.80799
108998892	[P]GO:0006768//biotin metabolic process;GO:0044237//cellular metabolic process;GO:0044271//cellular nitrogen compound biosynthetic process;GO:0009102//biotin biosynthetic process;GO:0044272//sulfur compound biosynthetic process;GO:0006807//nitrogen compound metabolic process;GO:0006766//vitamin metabolic process;GO:1901576//organic substance biosynthetic process;GO:0043603//cellular amide metabol…	biological_process;cellular_component;molecular_function	[C]organelle;organelle part;membrane-enclosed lumen;cell;[P]metabolic process;cellular process;[F]binding;catalytic activity;	-1.18081
108998971	[P]GO:0006464//cellular protein modification process;GO:0031323//regulation of cellular metabolic process;GO:0051174//regulation of phosphorus metabolic process;GO:0043170//macromolecule metabolic process;GO:0000278//mitotic cell cycle;GO:0006468//protein phosphorylation;GO:0001932//regulation of protein phosphorylation;GO:0007346//regulation of mitotic cell cycle;GO:0051338//regulation of transf…	biological_process;molecular_function;cellular_component	[C]other organism;cell;protein-containing complex;organelle;[P]cellular process;biological regulation;metabolic process;[F]binding;molecular function regulator;	-3.83568
108999079	[P]GO:0045184//establishment of protein localization;GO:0072594//establishment of protein localization to organelle;GO:0033365//protein localization to organelle;GO:0016043//cellular component organization;GO:0006886//intracellular protein transport;GO:0006839//mitochondrial transport;GO:0042886//amide transport;GO:0009987//cellular process;GO:0006605//protein targeting;GO:0051641//cellular local…	biological_process;cellular_component	[C]membrane part;cell;protein-containing complex;organelle;organelle part;membrane;[P]localization;cellular component organization or biogenesis;cellular process;	1.38915
108999339	[P]GO:1901575//organic substance catabolic process;GO:0009056//catabolic process;GO:0019538//protein metabolic process;GO:0044260//cellular macromolecule metabolic process;GO:0006511//ubiquitin-dependent protein catabolic process;GO:1901565//organonitrogen compound catabolic process;GO:0043170//macromolecule metabolic process;GO:0044265//cellular macromolecule catabolic process;GO:0006807//nitrog…	molecular_function;biological_process;cellular_component	[C]organelle;cell;protein-containing complex;[P]metabolic process;cellular process;[F]catalytic activity;	1.47749
108999437	[P]GO:0006974//cellular response to DNA damage stimulus;GO:0009987//cellular process;GO:0019538//protein metabolic process;GO:0006950//response to stress;GO:0016567//protein ubiquitination;GO:0034641//cellular nitrogen compound metabolic process;GO:1901564//organonitrogen compound metabolic process;GO:0071704//organic substance metabolic process;GO:0006139//nucleobase-containing compound metaboli…	cellular_component;molecular_function;biological_process	[C]organelle;membrane part;cell;membrane;[P]cellular process;response to stimulus;metabolic process;[F]binding;catalytic activity;	1.11759
109000404	[P]GO:2000112//regulation of cellular macromolecule biosynthetic process;GO:0019222//regulation of metabolic process;GO:0009889//regulation of biosynthetic process;GO:0050789//regulation of biological process;GO:0010556//regulation of macromolecule biosynthetic process;GO:0080090//regulation of primary metabolic process;GO:2001141//regulation of RNA biosynthetic process;GO:0051171//regulation of …	biological_process;molecular_function;cellular_component	[C]organelle;cell;[P]biological regulation;[F]binding;	2.13291
109000405	[P]GO:0034220//ion transmembrane transport;GO:0015849//organic acid transport;GO:1903825//organic acid transmembrane transport;GO:0015711//organic anion transport;GO:0098656//anion transmembrane transport;GO:0006810//transport;GO:0071702//organic substance transport;GO:0006865//amino acid transport;GO:0009987//cellular process;GO:0003333//amino acid transmembrane transport;GO:0006820//anion trans…	cellular_component;biological_process	[C]membrane part;membrane;[P]localization;cellular process;	2.65597
109000642	[P]GO:0051716//cellular response to stimulus;GO:0006281//DNA repair;GO:0044238//primary metabolic process;GO:0009987//cellular process;GO:0008152//metabolic process;GO:0033554//cellular response to stress;GO:1901360//organic cyclic compound metabolic process;GO:0006950//response to stress;GO:0006259//DNA metabolic process;GO:0006139//nucleobase-containing compound metabolic process;GO:0006807//ni…	cellular_component;biological_process;molecular_function	[C]membrane part;membrane;[P]cellular process;metabolic process;response to stimulus;[F]catalytic activity;binding;	-1.96388
109000649	[C]GO:0016020//membrane;GO:0016021//integral component of membrane;GO:0031224//intrinsic component of membrane;[F]GO:0070011//peptidase activity, acting on L-amino acid peptides;GO:0017171//serine hydrolase activity;GO:0008238//exopeptidase activity;GO:0004180//carboxypeptidase activity;GO:0016825//hydrolase activity, acting on acid phosphorus-nitrogen bonds;GO:0016787//hydrolase activity;GO:0003…	cellular_component;molecular_function	[C]membrane;membrane part;[F]catalytic activity;	-3.40644
109000659	[F]GO:0140096//catalytic activity, acting on a protein;GO:0003824//catalytic activity;GO:0070008//serine-type exopeptidase activity;GO:0004180//carboxypeptidase activity;GO:0004185//serine-type carboxypeptidase activity;GO:0008238//exopeptidase activity;GO:0017171//serine hydrolase activity;GO:0008233//peptidase activity;GO:0016787//hydrolase activity;GO:0008236//serine-type peptidase activity;GO…	molecular_function	[F]catalytic activity;	1.08633
109000678	[P]GO:0006139//nucleobase-containing compound metabolic process;GO:0016070//RNA metabolic process;GO:0009987//cellular process;GO:0071704//organic substance metabolic process;GO:0000375//RNA splicing, via transesterification reactions;GO:0008380//RNA splicing;GO:0044237//cellular metabolic process;GO:0043170//macromolecule metabolic process;GO:0044238//primary metabolic process;GO:0006397//mRNA p…	cellular_component;biological_process;molecular_function	[C]protein-containing complex;cell;organelle;organelle part;[P]cellular process;metabolic process;[F]binding;	-1.25061
109000736	[P]GO:0043170//macromolecule metabolic process;GO:0061982//meiosis I cell cycle process;GO:0006725//cellular aromatic compound metabolic process;GO:0045143//homologous chromosome segregation;GO:0006302//double-strand break repair;GO:0006886//intracellular protein transport;GO:0098813//nuclear chromosome segregation;GO:0002218//activation of innate immune response;GO:0002682//regulation of immune …	cellular_component;molecular_function;biological_process	[C]cell;membrane;organelle;organelle part;[P]immune system process;reproduction;response to stimulus;localization;biological regulation;reproductive process;signaling;metabolic process;cellular component organization or biogenesis;cellular process;[F]binding;	-1.06609
109000770	[P]GO:0043170//macromolecule metabolic process;GO:0090304//nucleic acid metabolic process;GO:0016070//RNA metabolic process;GO:0009987//cellular process;GO:0008152//metabolic process;GO:0006807//nitrogen compound metabolic process;GO:0006139//nucleobase-containing compound metabolic process;GO:0006725//cellular aromatic compound metabolic process;GO:0006397//mRNA processing;GO:0071704//organic su…	biological_process	[P]cellular process;metabolic process;	1.16076
109000932	[P]GO:0006355//regulation of transcription, DNA-templated;GO:0060255//regulation of macromolecule metabolic process;GO:0051172//negative regulation of nitrogen compound metabolic process;GO:0048585//negative regulation of response to stimulus;GO:0045934//negative regulation of nucleobase-containing compound metabolic process;GO:0050794//regulation of cellular process;GO:0031327//negative regulati…	biological_process;cellular_component	[C]organelle;organelle part;protein-containing complex;cell;[P]response to stimulus;biological regulation;cellular process;	1.76891
109001058	[C]GO:0016021//integral component of membrane;GO:0031224//intrinsic component of membrane;GO:0016020//membrane;[F]GO:0070011//peptidase activity, acting on L-amino acid peptides;GO:0004180//carboxypeptidase activity;GO:0016825//hydrolase activity, acting on acid phosphorus-nitrogen bonds;GO:0008233//peptidase activity;GO:0017171//serine hydrolase activity;GO:0003824//catalytic activity;GO:0008236…	cellular_component;molecular_function	[C]membrane part;membrane;[F]catalytic activity;	-4.60022
109001127	[P]GO:1901564//organonitrogen compound metabolic process;GO:0044237//cellular metabolic process;GO:0009056//catabolic process;GO:0019538//protein metabolic process;GO:0043632//modification-dependent macromolecule catabolic process;GO:1901575//organic substance catabolic process;GO:0030163//protein catabolic process;GO:0044267//cellular protein metabolic process;GO:0044238//primary metabolic proce…	biological_process;molecular_function	[P]metabolic process;cellular process;[F]catalytic activity;	-2.66803
109001140	[P]GO:0031326//regulation of cellular biosynthetic process;GO:0019222//regulation of metabolic process;GO:0050794//regulation of cellular process;GO:0010468//regulation of gene expression;GO:0080090//regulation of primary metabolic process;GO:0031323//regulation of cellular metabolic process;GO:0051171//regulation of nitrogen compound metabolic process;GO:0065007//biological regulation;GO:2001141…	biological_process;molecular_function	[P]biological regulation;[F]binding;	1.37776
109001290	[P]GO:0019538//protein metabolic process;GO:0036211//protein modification process;GO:0006013//mannose metabolic process;GO:0044238//primary metabolic process;GO:0043170//macromolecule metabolic process;GO:0005975//carbohydrate metabolic process;GO:0044260//cellular macromolecule metabolic process;GO:0071704//organic substance metabolic process;GO:0008152//metabolic process;GO:0044237//cellular me…	molecular_function;cellular_component;biological_process	[C]cell;membrane;organelle;organelle part;[P]cellular process;metabolic process;[F]binding;catalytic activity;	1.57846
109001344	[P]GO:1901606//alpha-amino acid catabolic process;GO:0006560//proline metabolic process;GO:1901564//organonitrogen compound metabolic process;GO:0008152//metabolic process;GO:0044248//cellular catabolic process;GO:0044238//primary metabolic process;GO:0009987//cellular process;GO:0006807//nitrogen compound metabolic process;GO:1901565//organonitrogen compound catabolic process;GO:0044282//small m…	molecular_function;biological_process	[P]metabolic process;cellular process;[F]catalytic activity;	1.83113
109001351	[P]GO:0042221//response to chemical;GO:0032870//cellular response to hormone stimulus;GO:2000112//regulation of cellular macromolecule biosynthetic process;GO:0050896//response to stimulus;GO:0051171//regulation of nitrogen compound metabolic process;GO:0009734//auxin-activated signaling pathway;GO:0009755//hormone-mediated signaling pathway;GO:0070887//cellular response to chemical stimulus;GO:0…	biological_process;molecular_function;cellular_component	[C]organelle;cell;[P]biological regulation;signaling;response to stimulus;cellular process;[F]binding;	-1.1092
109001521	[P]GO:0008152//metabolic process;GO:0006807//nitrogen compound metabolic process;GO:0009987//cellular process;GO:0006725//cellular aromatic compound metabolic process;GO:0006396//RNA processing;GO:0016070//RNA metabolic process;GO:0044238//primary metabolic process;GO:0006139//nucleobase-containing compound metabolic process;GO:0043170//macromolecule metabolic process;GO:0046483//heterocycle meta…	biological_process;molecular_function	[P]metabolic process;cellular process;[F]binding;catalytic activity;	-1.46766
109001525	[P]GO:0050794//regulation of cellular process;GO:0090304//nucleic acid metabolic process;GO:0031440//regulation of mRNA 3'-end processing;GO:1903312//negative regulation of mRNA metabolic process;GO:0043170//macromolecule metabolic process;GO:0031329//regulation of cellular catabolic process;GO:0043487//regulation of RNA stability;GO:1901360//organic cyclic compound metabolic process;GO:0065008//…	biological_process;molecular_function	[P]cellular process;metabolic process;biological regulation;[F]binding;	1.06792
109001540	[P]GO:0090407//organophosphate biosynthetic process;GO:0044281//small molecule metabolic process;GO:0044271//cellular nitrogen compound biosynthetic process;GO:0019637//organophosphate metabolic process;GO:0072522//purine-containing compound biosynthetic process;GO:0098660//inorganic ion transmembrane transport;GO:0006754//ATP biosynthetic process;GO:0009201//ribonucleoside triphosphate biosynthe…	molecular_function;biological_process	[P]localization;metabolic process;cellular process;[F]transporter activity;catalytic activity;	1.60877
109001576	[P]GO:1901605//alpha-amino acid metabolic process;GO:0044249//cellular biosynthetic process;GO:0043436//oxoacid metabolic process;GO:0006520//cellular amino acid metabolic process;GO:0009058//biosynthetic process;GO:1901607//alpha-amino acid biosynthetic process;GO:0008152//metabolic process;GO:1901566//organonitrogen compound biosynthetic process;GO:0006529//asparagine biosynthetic process;GO:00…	molecular_function;biological_process	[P]metabolic process;cellular process;[F]binding;catalytic activity;	0.839461
109001590	[P]GO:0044238//primary metabolic process;GO:0070647//protein modification by small protein conjugation or removal;GO:0008152//metabolic process;GO:0043170//macromolecule metabolic process;GO:0071704//organic substance metabolic process;GO:0019538//protein metabolic process;GO:1901565//organonitrogen compound catabolic process;GO:0043412//macromolecule modification;GO:0006464//cellular protein mod…	biological_process;molecular_function	[P]cellular process;metabolic process;[F]catalytic activity;	1.6707
109001591	[P]GO:0044267//cellular protein metabolic process;GO:0044257//cellular protein catabolic process;GO:0043632//modification-dependent macromolecule catabolic process;GO:0071704//organic substance metabolic process;GO:0006511//ubiquitin-dependent protein catabolic process;GO:0044265//cellular macromolecule catabolic process;GO:0008152//metabolic process;GO:0044238//primary metabolic process;GO:00301…	biological_process;molecular_function	[P]metabolic process;cellular process;[F]catalytic activity;	2.13832
109001649	[P]GO:0006807//nitrogen compound metabolic process;GO:0090304//nucleic acid metabolic process;GO:0009987//cellular process;GO:0006139//nucleobase-containing compound metabolic process;GO:0043170//macromolecule metabolic process;GO:0044237//cellular metabolic process;GO:0044238//primary metabolic process;GO:0071704//organic substance metabolic process;GO:0044260//cellular macromolecule metabolic p…	biological_process;molecular_function	[P]cellular process;metabolic process;[F]binding;	-4.61709
109001756	[P]GO:0009889//regulation of biosynthetic process;GO:0065007//biological regulation;GO:2001141//regulation of RNA biosynthetic process;GO:0019222//regulation of metabolic process;GO:0050794//regulation of cellular process;GO:0051171//regulation of nitrogen compound metabolic process;GO:0060255//regulation of macromolecule metabolic process;GO:0010468//regulation of gene expression;GO:0010556//reg…	molecular_function;cellular_component;biological_process	[C]cell;organelle;[P]biological regulation;[F]binding;	-2.88223
109002046	[P]GO:0070727//cellular macromolecule localization;GO:0071702//organic substance transport;GO:0051236//establishment of RNA localization;GO:0006403//RNA localization;GO:0016973//poly(A)+ mRNA export from nucleus;GO:0046907//intracellular transport;GO:0071426//ribonucleoprotein complex export from nucleus;GO:0051169//nuclear transport;GO:0031503//protein-containing complex localization;GO:0008152/…	biological_process;cellular_component	[C]organelle;organelle part;protein-containing complex;cell;[P]cellular process;localization;metabolic process;	1.36295
109002083	[P]GO:0008152//metabolic process;GO:0006508//proteolysis;GO:0044238//primary metabolic process;GO:0071704//organic substance metabolic process;GO:0043170//macromolecule metabolic process;GO:0019538//protein metabolic process;GO:1901564//organonitrogen compound metabolic process;GO:0006807//nitrogen compound metabolic process;[C]GO:1905368//peptidase complex;GO:1902494//catalytic complex;GO:190536…	biological_process;cellular_component	[C]protein-containing complex;cell;[P]metabolic process;	1.25816
109002114	[F]GO:0070011//peptidase activity, acting on L-amino acid peptides;GO:0017171//serine hydrolase activity;GO:0016825//hydrolase activity, acting on acid phosphorus-nitrogen bonds;GO:0008233//peptidase activity;GO:0008236//serine-type peptidase activity;GO:0004252//serine-type endopeptidase activity;GO:0003824//catalytic activity;GO:0140096//catalytic activity, acting on a protein;GO:0004175//endop…	molecular_function	[F]catalytic activity;	1.12041
109002236	[P]GO:0019538//protein metabolic process;GO:1901564//organonitrogen compound metabolic process;GO:0008152//metabolic process;GO:0006807//nitrogen compound metabolic process;GO:0071704//organic substance metabolic process;GO:0044238//primary metabolic process;GO:0043170//macromolecule metabolic process;[F]GO:0043167//ion binding;GO:0032555//purine ribonucleotide binding;GO:0035639//purine ribonucl…	biological_process;molecular_function	[P]metabolic process;[F]binding;	-2.07555
109002332	[P]GO:1901605//alpha-amino acid metabolic process;GO:0043603//cellular amide metabolic process;GO:0044249//cellular biosynthetic process;GO:0034641//cellular nitrogen compound metabolic process;GO:1901566//organonitrogen compound biosynthetic process;GO:0006529//asparagine biosynthetic process;GO:1901576//organic substance biosynthetic process;GO:0044271//cellular nitrogen compound biosynthetic p…	molecular_function;biological_process	[P]cellular process;metabolic process;[F]catalytic activity;binding;	1.89311
109002461	[P]GO:1901564//organonitrogen compound metabolic process;GO:0044249//cellular biosynthetic process;GO:0006807//nitrogen compound metabolic process;GO:0006412//translation;GO:1901576//organic substance biosynthetic process;GO:0008152//metabolic process;GO:0009058//biosynthetic process;GO:0010467//gene expression;GO:0043043//peptide biosynthetic process;GO:0006518//peptide metabolic process;GO:0034…	biological_process;molecular_function;cellular_component	[C]cell;organelle;[P]metabolic process;cellular process;[F]structural molecule activity;	-1.05652
109002616	[P]GO:0051252//regulation of RNA metabolic process;GO:0007154//cell communication;GO:0006950//response to stress;GO:2000026//regulation of multicellular organismal development;GO:0043207//response to external biotic stimulus;GO:0042221//response to chemical;GO:1901701//cellular response to oxygen-containing compound;GO:0032989//cellular component morphogenesis;GO:0031326//regulation of cellular b…	molecular_function;biological_process;cellular_component	[C]protein-containing complex;organelle;organelle part;cell;membrane-enclosed lumen;[P]cellular component organization or biogenesis;signaling;multi-organism process;biological regulation;response to stimulus;developmental process;cellular process;[F]binding;	-1.06033
109002639	[P]GO:0006355//regulation of transcription, DNA-templated;GO:2000112//regulation of cellular macromolecule biosynthetic process;GO:0019222//regulation of metabolic process;GO:2001141//regulation of RNA biosynthetic process;GO:0010556//regulation of macromolecule biosynthetic process;GO:0051252//regulation of RNA metabolic process;GO:0031323//regulation of cellular metabolic process;GO:0060255//re…	biological_process;cellular_component;molecular_function	[C]organelle;cell;[P]biological regulation;[F]binding;	-1.258
109002745	[P]GO:0031323//regulation of cellular metabolic process;GO:0009889//regulation of biosynthetic process;GO:0050794//regulation of cellular process;GO:2001141//regulation of RNA biosynthetic process;GO:0051171//regulation of nitrogen compound metabolic process;GO:0065007//biological regulation;GO:0010468//regulation of gene expression;GO:0060255//regulation of macromolecule metabolic process;GO:008…	biological_process	[P]biological regulation;	2.69663
109002973	[P]GO:0006857//oligopeptide transport;GO:0071702//organic substance transport;GO:0071705//nitrogen compound transport;GO:0015833//peptide transport;GO:0051179//localization;GO:0042886//amide transport;GO:0051234//establishment of localization;GO:0006810//transport;[C]GO:0016021//integral component of membrane;GO:0031224//intrinsic component of membrane;GO:0016020//membrane;[F]GO:0022857//transmem…	molecular_function;biological_process;cellular_component	[C]membrane;membrane part;[P]localization;[F]transporter activity;	1.72361
109002990	[P]GO:0034641//cellular nitrogen compound metabolic process;GO:1901360//organic cyclic compound metabolic process;GO:0090304//nucleic acid metabolic process;GO:0006139//nucleobase-containing compound metabolic process;GO:0009987//cellular process;GO:0006397//mRNA processing;GO:0019222//regulation of metabolic process;GO:0051252//regulation of RNA metabolic process;GO:0019219//regulation of nucleo…	molecular_function;biological_process;cellular_component	[C]organelle;cell;protein-containing complex;[P]metabolic process;biological regulation;cellular process;[F]binding;	4.34266
109002992	[P]GO:0043043//peptide biosynthetic process;GO:1901566//organonitrogen compound biosynthetic process;GO:0006807//nitrogen compound metabolic process;GO:0006518//peptide metabolic process;GO:0044271//cellular nitrogen compound biosynthetic process;GO:0009059//macromolecule biosynthetic process;GO:0006412//translation;GO:0043170//macromolecule metabolic process;GO:0008152//metabolic process;GO:0044…	molecular_function;biological_process;cellular_component	[C]protein-containing complex;cell;organelle part;organelle;[P]cellular process;metabolic process;[F]structural molecule activity;	-1.5531
109003096	[P]GO:0006418//tRNA aminoacylation for protein translation;GO:1901566//organonitrogen compound biosynthetic process;GO:0043038//amino acid activation;GO:0016070//RNA metabolic process;GO:0006399//tRNA metabolic process;GO:0010467//gene expression;GO:0043603//cellular amide metabolic process;GO:0006139//nucleobase-containing compound metabolic process;GO:0044260//cellular macromolecule metabolic p…	molecular_function;biological_process	[P]metabolic process;cellular process;[F]binding;catalytic activity;	1.16085
109003114	[P]GO:1901360//organic cyclic compound metabolic process;GO:0046148//pigment biosynthetic process;GO:0042440//pigment metabolic process;GO:1901362//organic cyclic compound biosynthetic process;GO:0044249//cellular biosynthetic process;GO:0019438//aromatic compound biosynthetic process;GO:0006725//cellular aromatic compound metabolic process;GO:0034641//cellular nitrogen compound metabolic process…	biological_process;molecular_function	[P]metabolic process;cellular process;[F]catalytic activity;	-1.52488
109003131	[P]GO:0044255//cellular lipid metabolic process;GO:0009987//cellular process;GO:0044248//cellular catabolic process;GO:1901564//organonitrogen compound metabolic process;GO:0030149//sphingolipid catabolic process;GO:0006082//organic acid metabolic process;GO:0046466//membrane lipid catabolic process;GO:0043436//oxoacid metabolic process;GO:0016042//lipid catabolic process;GO:0006643//membrane lip…	biological_process;cellular_component;molecular_function	[C]cell;membrane;organelle;[P]cellular process;metabolic process;[F]catalytic activity;binding;	1.63815
109003145	[P]GO:1901575//organic substance catabolic process;GO:0006807//nitrogen compound metabolic process;GO:1901564//organonitrogen compound metabolic process;GO:0043632//modification-dependent macromolecule catabolic process;GO:0044260//cellular macromolecule metabolic process;GO:0043161//proteasome-mediated ubiquitin-dependent protein catabolic process;GO:0009056//catabolic process;GO:0051603//proteo…	biological_process;cellular_component;molecular_function	[C]cell;organelle;protein-containing complex;[P]metabolic process;cellular process;[F]catalytic activity;	0.98651
109003152	[P]GO:0044260//cellular macromolecule metabolic process;GO:0044267//cellular protein metabolic process;GO:0009056//catabolic process;GO:0009057//macromolecule catabolic process;GO:0006807//nitrogen compound metabolic process;GO:0044238//primary metabolic process;GO:1901575//organic substance catabolic process;GO:0043170//macromolecule metabolic process;GO:0009987//cellular process;GO:0006508//pro…	molecular_function;cellular_component;biological_process	[C]organelle;cell;protein-containing complex;[P]cellular process;metabolic process;[F]catalytic activity;	1.29476
109003358	[P]GO:0080090//regulation of primary metabolic process;GO:0031323//regulation of cellular metabolic process;GO:0051726//regulation of cell cycle;GO:0050794//regulation of cellular process;GO:1904029//regulation of cyclin-dependent protein kinase activity;GO:0060255//regulation of macromolecule metabolic process;GO:0042325//regulation of phosphorylation;GO:0051338//regulation of transferase activi…	molecular_function;biological_process	[P]biological regulation;[F]binding;	1.34594
109003583	[P]GO:0006807//nitrogen compound metabolic process;GO:0009987//cellular process;GO:0030163//protein catabolic process;GO:0051603//proteolysis involved in cellular protein catabolic process;GO:0044248//cellular catabolic process;GO:0044265//cellular macromolecule catabolic process;GO:0009056//catabolic process;GO:0044267//cellular protein metabolic process;GO:0006508//proteolysis;GO:0010498//prote…	molecular_function;cellular_component;biological_process	[C]cell;organelle;protein-containing complex;[P]metabolic process;cellular process;[F]catalytic activity;	0.8965
109003587	[P]GO:1901135//carbohydrate derivative metabolic process;GO:0006753//nucleoside phosphate metabolic process;GO:0019752//carboxylic acid metabolic process;GO:0044237//cellular metabolic process;GO:0046034//ATP metabolic process;GO:0046483//heterocycle metabolic process;GO:0006757//ATP generation from ADP;GO:0009987//cellular process;GO:0043436//oxoacid metabolic process;GO:0046939//nucleotide phos…	biological_process;molecular_function	[P]metabolic process;cellular process;[F]catalytic activity;binding;	0.797
109003692	[P]GO:0008152//metabolic process;GO:1901576//organic substance biosynthetic process;GO:0071704//organic substance metabolic process;GO:1901564//organonitrogen compound metabolic process;GO:0043043//peptide biosynthetic process;GO:0034645//cellular macromolecule biosynthetic process;GO:0006518//peptide metabolic process;GO:0044267//cellular protein metabolic process;GO:0009987//cellular process;GO…	cellular_component;molecular_function;biological_process	[C]cell;organelle;[P]metabolic process;cellular process;[F]structural molecule activity;	-1.38331
109003811	[P]GO:0009058//biosynthetic process;GO:0008152//metabolic process;[F]GO:0016829//lyase activity;GO:0003824//catalytic activity;GO:0016840//carbon-nitrogen lyase activity;GO:0016844//strictosidine synthase activity;GO:0016843//amine-lyase activity;	molecular_function;biological_process	[P]metabolic process;[F]catalytic activity;	3.46008
109003875	[P]GO:1901576//organic substance biosynthetic process;GO:0000162//tryptophan biosynthetic process;GO:1901605//alpha-amino acid metabolic process;GO:0044249//cellular biosynthetic process;GO:0019752//carboxylic acid metabolic process;GO:1901566//organonitrogen compound biosynthetic process;GO:0009308//amine metabolic process;GO:1901362//organic cyclic compound biosynthetic process;GO:0044237//cell…	biological_process;molecular_function	[P]metabolic process;cellular process;[F]catalytic activity;	2.08002
109003978	[P]GO:0044260//cellular macromolecule metabolic process;GO:0051716//cellular response to stimulus;GO:0050896//response to stimulus;GO:0090304//nucleic acid metabolic process;GO:0008152//metabolic process;GO:0009987//cellular process;GO:0044237//cellular metabolic process;GO:0006974//cellular response to DNA damage stimulus;GO:0006281//DNA repair;GO:0043170//macromolecule metabolic process;GO:0006…	molecular_function;cellular_component;biological_process	[C]membrane part;membrane;[P]response to stimulus;cellular process;metabolic process;[F]binding;	1.00661
109003990	[P]GO:1901135//carbohydrate derivative metabolic process;GO:0009245//lipid A biosynthetic process;GO:0044255//cellular lipid metabolic process;GO:0009058//biosynthetic process;GO:0046493//lipid A metabolic process;GO:1903509//liposaccharide metabolic process;GO:0009311//oligosaccharide metabolic process;GO:0016051//carbohydrate biosynthetic process;GO:0071704//organic substance metabolic process;…	biological_process;molecular_function	[P]metabolic process;cellular process;[F]catalytic activity;	-1.03525
109004052	[P]GO:0009987//cellular process;GO:0008152//metabolic process;GO:0042592//homeostatic process;GO:0006575//cellular modified amino acid metabolic process;GO:0034641//cellular nitrogen compound metabolic process;GO:0071704//organic substance metabolic process;GO:0006790//sulfur compound metabolic process;GO:0050789//regulation of biological process;GO:0043603//cellular amide metabolic process;GO:00…	biological_process;molecular_function	[P]metabolic process;cellular process;biological regulation;[F]antioxidant activity;binding;catalytic activity;	1.23271
109004074	[P]GO:0070646//protein modification by small protein removal;GO:0051603//proteolysis involved in cellular protein catabolic process;GO:0044238//primary metabolic process;GO:0036211//protein modification process;GO:0043412//macromolecule modification;GO:0043632//modification-dependent macromolecule catabolic process;GO:0044267//cellular protein metabolic process;GO:0043170//macromolecule metabolic…	molecular_function;biological_process	[P]cellular process;metabolic process;[F]catalytic activity;	2.07095
109004134	[P]GO:0044237//cellular metabolic process;GO:0006749//glutathione metabolic process;GO:0008152//metabolic process;GO:0043171//peptide catabolic process;GO:0006807//nitrogen compound metabolic process;GO:0044273//sulfur compound catabolic process;GO:1901565//organonitrogen compound catabolic process;GO:0071704//organic substance metabolic process;GO:1901564//organonitrogen compound metabolic proce…	molecular_function;biological_process	[P]cellular process;metabolic process;[F]catalytic activity;	2.75136
109004212	[P]GO:0019752//carboxylic acid metabolic process;GO:0006082//organic acid metabolic process;GO:0043436//oxoacid metabolic process;GO:0006520//cellular amino acid metabolic process;GO:0006807//nitrogen compound metabolic process;GO:0071704//organic substance metabolic process;GO:0044237//cellular metabolic process;GO:1901564//organonitrogen compound metabolic process;GO:0009987//cellular process;G…	biological_process;molecular_function	[P]cellular process;metabolic process;[F]catalytic activity;	1.89116
109004257	[P]GO:0009058//biosynthetic process;GO:1901564//organonitrogen compound metabolic process;GO:0034645//cellular macromolecule biosynthetic process;GO:0043043//peptide biosynthetic process;GO:0044237//cellular metabolic process;GO:0034641//cellular nitrogen compound metabolic process;GO:0044260//cellular macromolecule metabolic process;GO:0043604//amide biosynthetic process;GO:0071704//organic subs…	biological_process;cellular_component;molecular_function	[C]organelle;cell;[P]metabolic process;cellular process;[F]structural molecule activity;binding;	-1.36398
109004351	[P]GO:0044265//cellular macromolecule catabolic process;GO:0019941//modification-dependent protein catabolic process;GO:0006511//ubiquitin-dependent protein catabolic process;GO:0051603//proteolysis involved in cellular protein catabolic process;GO:0008152//metabolic process;GO:0044257//cellular protein catabolic process;GO:0044267//cellular protein metabolic process;GO:1901564//organonitrogen co…	molecular_function;biological_process	[P]metabolic process;cellular process;[F]catalytic activity;binding;	-1.53685
109004392	[P]GO:0051252//regulation of RNA metabolic process;GO:0080090//regulation of primary metabolic process;GO:2001141//regulation of RNA biosynthetic process;GO:2000112//regulation of cellular macromolecule biosynthetic process;GO:0019222//regulation of metabolic process;GO:1903506//regulation of nucleic acid-templated transcription;GO:0010556//regulation of macromolecule biosynthetic process;GO:0050…	biological_process;molecular_function;cellular_component	[C]organelle;cell;[P]biological regulation;[F]binding;	2.38327
109004532	[P]GO:0031324//negative regulation of cellular metabolic process;GO:0034401//chromatin organization involved in regulation of transcription;GO:0060255//regulation of macromolecule metabolic process;GO:0051172//negative regulation of nitrogen compound metabolic process;GO:1903506//regulation of nucleic acid-templated transcription;GO:2001141//regulation of RNA biosynthetic process;GO:2000112//regu…	cellular_component;molecular_function;biological_process	[C]organelle;cell;membrane-enclosed lumen;protein-containing complex;organelle part;[P]cellular process;cellular component organization or biogenesis;biological regulation;[F]binding;	6.5792
109004539	[F]GO:0046983//protein dimerization activity;GO:0005515//protein binding;GO:0016879//ligase activity, forming carbon-nitrogen bonds;GO:0032553//ribonucleotide binding;GO:0046872//metal ion binding;GO:0072341//modified amino acid binding;GO:0097159//organic cyclic compound binding;GO:1901681//sulfur compound binding;GO:0042277//peptide binding;GO:0042803//protein homodimerization activity;GO:00973…	molecular_function	[F]binding;catalytic activity;	1.21057
109004595	[P]GO:0065007//biological regulation;GO:0031323//regulation of cellular metabolic process;GO:0051252//regulation of RNA metabolic process;GO:2001141//regulation of RNA biosynthetic process;GO:0060255//regulation of macromolecule metabolic process;GO:0080090//regulation of primary metabolic process;GO:0009889//regulation of biosynthetic process;GO:0050789//regulation of biological process;GO:00313…	biological_process;molecular_function	[P]biological regulation;[F]binding;	1.20488
109004660	[P]GO:0042886//amide transport;GO:0033036//macromolecule localization;GO:0071702//organic substance transport;GO:0006810//transport;GO:0015031//protein transport;GO:0045184//establishment of protein localization;GO:0051234//establishment of localization;GO:0051179//localization;GO:0008104//protein localization;GO:0015833//peptide transport;GO:0071705//nitrogen compound transport;	biological_process	[P]localization;	2.07993
109004745	[P]GO:0031323//regulation of cellular metabolic process;GO:0019219//regulation of nucleobase-containing compound metabolic process;GO:0051252//regulation of RNA metabolic process;GO:0050789//regulation of biological process;GO:0051171//regulation of nitrogen compound metabolic process;GO:0065007//biological regulation;GO:0060255//regulation of macromolecule metabolic process;GO:0009889//regulatio…	biological_process;cellular_component;molecular_function	[C]organelle;cell;[P]biological regulation;[F]binding;	2.15312
109004987	[P]GO:0008152//metabolic process;GO:0009058//biosynthetic process;[F]GO:0097159//organic cyclic compound binding;GO:0043168//anion binding;GO:0019842//vitamin binding;GO:0005488//binding;GO:0030170//pyridoxal phosphate binding;GO:0016769//transferase activity, transferring nitrogenous groups;GO:0036094//small molecule binding;GO:0003824//catalytic activity;GO:0070279//vitamin B6 binding;GO:004316…	molecular_function;biological_process	[P]metabolic process;[F]catalytic activity;binding;	1.47193
109004995	[P]GO:0009893//positive regulation of metabolic process;GO:0048522//positive regulation of cellular process;GO:0051171//regulation of nitrogen compound metabolic process;GO:0044089//positive regulation of cellular component biogenesis;GO:0043254//regulation of protein complex assembly;GO:0031323//regulation of cellular metabolic process;GO:0031326//regulation of cellular biosynthetic process;GO:0…	cellular_component;molecular_function;biological_process	[C]protein-containing complex;cell;[P]biological regulation;metabolic process;[F]catalytic activity;binding;	1.42023
109005062	[P]GO:0044265//cellular macromolecule catabolic process;GO:1901575//organic substance catabolic process;GO:0030163//protein catabolic process;GO:0019538//protein metabolic process;GO:0008152//metabolic process;GO:0009987//cellular process;GO:0006807//nitrogen compound metabolic process;GO:1901564//organonitrogen compound metabolic process;GO:0044238//primary metabolic process;GO:0006508//proteoly…	molecular_function;cellular_component;biological_process	[C]organelle;cell;membrane;protein-containing complex;membrane part;[P]metabolic process;cellular process;[F]catalytic activity;	1.14786
109005077	[P]GO:0008152//metabolic process;GO:0009086//methionine biosynthetic process;GO:0000096//sulfur amino acid metabolic process;GO:1901576//organic substance biosynthetic process;GO:0019752//carboxylic acid metabolic process;GO:0006520//cellular amino acid metabolic process;GO:0006082//organic acid metabolic process;GO:0009066//aspartate family amino acid metabolic process;GO:0009987//cellular proce…	biological_process;cellular_component;molecular_function	[C]cell;organelle;[P]cellular process;metabolic process;[F]catalytic activity;binding;	-1.89344
109005080	[P]GO:0006082//organic acid metabolic process;GO:0008152//metabolic process;GO:0009067//aspartate family amino acid biosynthetic process;GO:0006807//nitrogen compound metabolic process;GO:0006555//methionine metabolic process;GO:0000096//sulfur amino acid metabolic process;GO:1901607//alpha-amino acid biosynthetic process;GO:0044283//small molecule biosynthetic process;GO:1901576//organic substan…	cellular_component;biological_process;molecular_function	[C]cell;organelle;[P]metabolic process;cellular process;[F]binding;catalytic activity;	-2.82794
109005343	[P]GO:0071704//organic substance metabolic process;GO:1901360//organic cyclic compound metabolic process;GO:0000375//RNA splicing, via transesterification reactions;GO:0016071//mRNA metabolic process;GO:0008380//RNA splicing;GO:0000377//RNA splicing, via transesterification reactions with bulged adenosine as nucleophile;GO:0006397//mRNA processing;GO:0006396//RNA processing;GO:0006725//cellular a…	biological_process;cellular_component	[C]cell;protein-containing complex;organelle;organelle part;[P]cellular process;metabolic process;	-0.789497
109005392	[P]GO:0009889//regulation of biosynthetic process;GO:0019222//regulation of metabolic process;GO:0050794//regulation of cellular process;GO:0080090//regulation of primary metabolic process;GO:2000112//regulation of cellular macromolecule biosynthetic process;GO:0051252//regulation of RNA metabolic process;GO:0006355//regulation of transcription, DNA-templated;GO:0065007//biological regulation;GO:…	biological_process;molecular_function;cellular_component	[C]cell;organelle;[P]biological regulation;[F]binding;	2.39894
109005451	[P]GO:0042886//amide transport;GO:0051234//establishment of localization;GO:0008104//protein localization;GO:0006810//transport;GO:0033036//macromolecule localization;GO:0071705//nitrogen compound transport;GO:0015833//peptide transport;GO:0051179//localization;GO:0071702//organic substance transport;GO:0045184//establishment of protein localization;GO:0015031//protein transport;[C]GO:0030658//tr…	cellular_component;biological_process	[C]organelle;membrane;organelle part;membrane part;cell;[P]localization;	1.7554
109005508	[F]GO:0017171//serine hydrolase activity;GO:0016825//hydrolase activity, acting on acid phosphorus-nitrogen bonds;GO:0004185//serine-type carboxypeptidase activity;GO:0140096//catalytic activity, acting on a protein;GO:0008233//peptidase activity;GO:0004180//carboxypeptidase activity;GO:0016787//hydrolase activity;GO:0003824//catalytic activity;GO:0008236//serine-type peptidase activity;GO:007000…	molecular_function	[F]catalytic activity;	1.95261
109005524	[P]GO:0044237//cellular metabolic process;GO:0071704//organic substance metabolic process;GO:0090304//nucleic acid metabolic process;GO:0016556//mRNA modification;GO:0044238//primary metabolic process;GO:0009451//RNA modification;GO:0006725//cellular aromatic compound metabolic process;GO:0043170//macromolecule metabolic process;GO:0006139//nucleobase-containing compound metabolic process;GO:0016…	biological_process;cellular_component	[C]cell;organelle;[P]cellular process;metabolic process;	-2.11949
109005630	[P]GO:0019219//regulation of nucleobase-containing compound metabolic process;GO:0031326//regulation of cellular biosynthetic process;GO:0031323//regulation of cellular metabolic process;GO:0050789//regulation of biological process;GO:0006355//regulation of transcription, DNA-templated;GO:0019222//regulation of metabolic process;GO:2001141//regulation of RNA biosynthetic process;GO:0010556//regul…	biological_process;molecular_function;cellular_component	[C]organelle;cell;[P]biological regulation;[F]binding;	1.53613
109005731	[P]GO:0009059//macromolecule biosynthetic process;GO:0006270//DNA replication initiation;GO:0090304//nucleic acid metabolic process;GO:0008152//metabolic process;GO:0006725//cellular aromatic compound metabolic process;GO:1901360//organic cyclic compound metabolic process;GO:0006261//DNA-dependent DNA replication;GO:0034645//cellular macromolecule biosynthetic process;GO:0071704//organic substanc…	molecular_function;biological_process;cellular_component	[C]cell;protein-containing complex;organelle;[P]cellular process;metabolic process;[F]binding;catalytic activity;	2.68137
109005753	[P]GO:1901362//organic cyclic compound biosynthetic process;GO:1901566//organonitrogen compound biosynthetic process;GO:0044249//cellular biosynthetic process;GO:0008152//metabolic process;GO:0044271//cellular nitrogen compound biosynthetic process;GO:0018130//heterocycle biosynthetic process;GO:0042440//pigment metabolic process;GO:0006783//heme biosynthetic process;GO:0009987//cellular process;…	cellular_component;molecular_function;biological_process	[C]membrane part;membrane;[P]metabolic process;cellular process;[F]catalytic activity;	-0.63764
109005769	[P]GO:1901566//organonitrogen compound biosynthetic process;GO:0016053//organic acid biosynthetic process;GO:0006520//cellular amino acid metabolic process;GO:0008652//cellular amino acid biosynthetic process;GO:0009099//valine biosynthetic process;GO:1901564//organonitrogen compound metabolic process;GO:0044283//small molecule biosynthetic process;GO:0019752//carboxylic acid metabolic process;GO…	molecular_function;biological_process	[P]cellular process;metabolic process;[F]catalytic activity;binding;	-1.11464
109005776	[P]GO:0043038//amino acid activation;GO:0009059//macromolecule biosynthetic process;GO:0090304//nucleic acid metabolic process;GO:0034641//cellular nitrogen compound metabolic process;GO:0009987//cellular process;GO:1901576//organic substance biosynthetic process;GO:0006520//cellular amino acid metabolic process;GO:0006412//translation;GO:0044267//cellular protein metabolic process;GO:0008152//me…	molecular_function;cellular_component;biological_process	[C]cell;organelle;[P]cellular process;metabolic process;[F]catalytic activity;binding;	1.34711
109005850	[P]GO:1901564//organonitrogen compound metabolic process;GO:0008152//metabolic process;GO:0009308//amine metabolic process;GO:0006807//nitrogen compound metabolic process;GO:0071704//organic substance metabolic process;[F]GO:0043167//ion binding;GO:0003824//catalytic activity;GO:0016641//oxidoreductase activity, acting on the CH-NH2 group of donors, oxygen as acceptor;GO:0046872//metal ion bindin…	biological_process;molecular_function	[P]metabolic process;[F]binding;catalytic activity;	4.84809
109005909	[P]GO:0046394//carboxylic acid biosynthetic process;GO:0006541//glutamine metabolic process;GO:0009058//biosynthetic process;GO:0044283//small molecule biosynthetic process;GO:0016053//organic acid biosynthetic process;GO:0006520//cellular amino acid metabolic process;GO:0009987//cellular process;GO:0006082//organic acid metabolic process;GO:0044281//small molecule metabolic process;GO:1901605//a…	molecular_function;biological_process	[P]metabolic process;cellular process;[F]binding;catalytic activity;	2.7223
109005934	[P]GO:0032502//developmental process;GO:0031323//regulation of cellular metabolic process;GO:0050794//regulation of cellular process;GO:0050684//regulation of mRNA processing;GO:0080090//regulation of primary metabolic process;GO:0060255//regulation of macromolecule metabolic process;GO:0045292//mRNA cis splicing, via spliceosome;GO:0006397//mRNA processing;GO:0006807//nitrogen compound metabolic…	molecular_function;cellular_component;biological_process	[C]membrane-enclosed lumen;protein-containing complex;organelle;cell;organelle part;[P]reproduction;cellular process;biological regulation;reproductive process;multi-organism process;metabolic process;developmental process;multicellular organismal process;[F]binding;	-0.94409
109006048	[P]GO:0043170//macromolecule metabolic process;GO:0016071//mRNA metabolic process;GO:0034641//cellular nitrogen compound metabolic process;GO:0006396//RNA processing;GO:0000375//RNA splicing, via transesterification reactions;GO:0090304//nucleic acid metabolic process;GO:0006139//nucleobase-containing compound metabolic process;GO:0006725//cellular aromatic compound metabolic process;GO:1901360//…	biological_process;cellular_component	[C]organelle;protein-containing complex;organelle part;cell;[P]metabolic process;cellular process;	1.74333
109006061	[P]GO:1901575//organic substance catabolic process;GO:0006807//nitrogen compound metabolic process;GO:0030163//protein catabolic process;GO:0009057//macromolecule catabolic process;GO:0071704//organic substance metabolic process;GO:1901565//organonitrogen compound catabolic process;GO:0009056//catabolic process;GO:0019538//protein metabolic process;GO:1901564//organonitrogen compound metabolic pr…	cellular_component;biological_process;molecular_function	[C]cell;protein-containing complex;[P]metabolic process;[F]catalytic activity;binding;	1.02397
109006063	[P]GO:0071702//organic substance transport;GO:0006626//protein targeting to mitochondrion;GO:0006605//protein targeting;GO:0071840//cellular component organization or biogenesis;GO:0008104//protein localization;GO:0016043//cellular component organization;GO:0007005//mitochondrion organization;GO:0015031//protein transport;GO:0006996//organelle organization;GO:0015833//peptide transport;GO:0017038…	biological_process;molecular_function;cellular_component	[C]cell;[P]cellular process;localization;cellular component organization or biogenesis;[F]binding;	0.98221
109006240	[P]GO:1901575//organic substance catabolic process;GO:0055114//oxidation-reduction process;GO:0044270//cellular nitrogen compound catabolic process;GO:1901564//organonitrogen compound metabolic process;GO:0019439//aromatic compound catabolic process;GO:0006725//cellular aromatic compound metabolic process;GO:0006778//porphyrin-containing compound metabolic process;GO:0033015//tetrapyrrole catabol…	biological_process;molecular_function	[P]cellular process;metabolic process;[F]catalytic activity;	1.4026
109006316	[P]GO:0019752//carboxylic acid metabolic process;GO:0009987//cellular process;GO:0009073//aromatic amino acid family biosynthetic process;GO:0044237//cellular metabolic process;GO:0046417//chorismate metabolic process;GO:1901564//organonitrogen compound metabolic process;GO:0043648//dicarboxylic acid metabolic process;GO:0016053//organic acid biosynthetic process;GO:0006807//nitrogen compound met…	molecular_function;biological_process	[P]cellular process;metabolic process;[F]catalytic activity;	2.37683
109006350	[P]GO:0070727//cellular macromolecule localization;GO:0006886//intracellular protein transport;GO:0034613//cellular protein localization;GO:0042886//amide transport;GO:0033036//macromolecule localization;GO:0045184//establishment of protein localization;GO:0015833//peptide transport;GO:0046907//intracellular transport;GO:0071702//organic substance transport;GO:0006810//transport;GO:0051179//local…	molecular_function;cellular_component;biological_process	[C]organelle;membrane part;membrane;cell;[P]cellular process;localization;[F]binding;	-1.64242
109006366	[P]GO:0034660//ncRNA metabolic process;GO:0043170//macromolecule metabolic process;GO:0071704//organic substance metabolic process;GO:0090304//nucleic acid metabolic process;GO:0046483//heterocycle metabolic process;GO:0034472//snRNA 3'-end processing;GO:0034470//ncRNA processing;GO:0044238//primary metabolic process;GO:0016073//snRNA metabolic process;GO:0008152//metabolic process;GO:0006725//ce…	cellular_component;biological_process	[C]organelle part;protein-containing complex;cell;organelle;[P]cellular process;metabolic process;	-1.53846
109006472	[P]GO:0000377//RNA splicing, via transesterification reactions with bulged adenosine as nucleophile;GO:0044238//primary metabolic process;GO:0000375//RNA splicing, via transesterification reactions;GO:0016071//mRNA metabolic process;GO:0090304//nucleic acid metabolic process;GO:0000398//mRNA splicing, via spliceosome;GO:0046483//heterocycle metabolic process;GO:0034641//cellular nitrogen compound…	biological_process;molecular_function;cellular_component	[C]organelle part;organelle;cell;protein-containing complex;[P]metabolic process;cellular process;[F]binding;	1.96493
109006536	[P]GO:0034641//cellular nitrogen compound metabolic process;GO:0043436//oxoacid metabolic process;GO:0016310//phosphorylation;GO:0032787//monocarboxylic acid metabolic process;GO:1901575//organic substance catabolic process;GO:0006793//phosphorus metabolic process;GO:0006796//phosphate-containing compound metabolic process;GO:0044281//small molecule metabolic process;GO:0006091//generation of pre…	cellular_component;biological_process;molecular_function	[C]cell;[P]metabolic process;cellular process;[F]catalytic activity;	-1.63555
109006543	[P]GO:0009058//biosynthetic process;GO:0044255//cellular lipid metabolic process;GO:0009101//glycoprotein biosynthetic process;GO:0009059//macromolecule biosynthetic process;GO:0006487//protein N-linked glycosylation;GO:0006486//protein glycosylation;GO:1901564//organonitrogen compound metabolic process;GO:0044238//primary metabolic process;GO:0006464//cellular protein modification process;GO:000…	molecular_function;biological_process;cellular_component	[C]membrane part;membrane;[P]cellular process;metabolic process;[F]catalytic activity;	-1.41748
109006621	[P]GO:0033036//macromolecule localization;GO:0034504//protein localization to nucleus;GO:0071705//nitrogen compound transport;GO:0051234//establishment of localization;GO:0006913//nucleocytoplasmic transport;GO:0008104//protein localization;GO:0051649//establishment of localization in cell;GO:0017038//protein import;GO:0051170//import into nucleus;GO:0006886//intracellular protein transport;GO:00…	cellular_component;biological_process;molecular_function	[C]organelle;cell;[P]localization;cellular process;[F]binding;	0.816096
109006683	[P]GO:0015031//protein transport;GO:0042886//amide transport;GO:0015833//peptide transport;GO:0006810//transport;GO:0009987//cellular process;GO:0051641//cellular localization;GO:0070727//cellular macromolecule localization;GO:0033036//macromolecule localization;GO:0051649//establishment of localization in cell;GO:0071702//organic substance transport;GO:0034613//cellular protein localization;GO:0…	cellular_component;biological_process	[C]cell;protein-containing complex;membrane;[P]cellular process;localization;	2.62312
109006699	[P]GO:0033043//regulation of organelle organization;GO:0006259//DNA metabolic process;GO:0034641//cellular nitrogen compound metabolic process;GO:0048519//negative regulation of biological process;GO:0010639//negative regulation of organelle organization;GO:0044237//cellular metabolic process;GO:0009058//biosynthetic process;GO:0050790//regulation of catalytic activity;GO:0033044//regulation of c…	biological_process;cellular_component;molecular_function	[C]cell;organelle;protein-containing complex;[P]metabolic process;cellular process;biological regulation;[F]catalytic activity;binding;	2.96834
109006714	[P]GO:0051234//establishment of localization;GO:0051179//localization;GO:0071705//nitrogen compound transport;GO:0071702//organic substance transport;GO:0015833//peptide transport;GO:0006857//oligopeptide transport;GO:0006810//transport;GO:0042886//amide transport;[C]GO:0031224//intrinsic component of membrane;GO:0016021//integral component of membrane;GO:0016020//membrane;[F]GO:0005215//transpor…	cellular_component;molecular_function;biological_process	[C]membrane;membrane part;[P]localization;[F]transporter activity;	-1.64183
109006837	[P]GO:0010467//gene expression;GO:0008152//metabolic process;GO:0043043//peptide biosynthetic process;GO:1901566//organonitrogen compound biosynthetic process;GO:0044267//cellular protein metabolic process;GO:0071704//organic substance metabolic process;GO:0009059//macromolecule biosynthetic process;GO:0009987//cellular process;GO:1901576//organic substance biosynthetic process;GO:1901564//organo…	cellular_component;biological_process;molecular_function	[C]cell;organelle;[P]metabolic process;cellular process;[F]structural molecule activity;	-1.08546
109006910	[P]GO:0009416//response to light stimulus;GO:0043170//macromolecule metabolic process;GO:0071489//cellular response to red or far red light;GO:0006355//regulation of transcription, DNA-templated;GO:0010017//red or far-red light signaling pathway;GO:0009987//cellular process;GO:0007154//cell communication;GO:0006807//nitrogen compound metabolic process;GO:0044238//primary metabolic process;GO:0023…	molecular_function;biological_process	[P]metabolic process;response to stimulus;biological regulation;signaling;cellular process;[F]binding;catalytic activity;molecular transducer activity;	-1.84103
109006975	[P]GO:0033365//protein localization to organelle;GO:0072594//establishment of protein localization to organelle;GO:0006810//transport;GO:0009987//cellular process;GO:0051641//cellular localization;GO:0051170//import into nucleus;GO:0046907//intracellular transport;GO:0015031//protein transport;GO:0071705//nitrogen compound transport;GO:0033036//macromolecule localization;GO:0034504//protein local…	molecular_function;cellular_component;biological_process	[C]membrane part;membrane;[P]cellular process;localization;[F]binding;	-2.16405
109007006	[P]GO:0008152//metabolic process;GO:0046348//amino sugar catabolic process;GO:1901564//organonitrogen compound metabolic process;GO:0005975//carbohydrate metabolic process;GO:0009987//cellular process;GO:1901565//organonitrogen compound catabolic process;GO:0071704//organic substance metabolic process;GO:0009056//catabolic process;GO:1901136//carbohydrate derivative catabolic process;GO:0006026//…	molecular_function;biological_process	[P]metabolic process;cellular process;[F]binding;catalytic activity;	5.78065
109007124	[P]GO:1901360//organic cyclic compound metabolic process;GO:0051252//regulation of RNA metabolic process;GO:0045935//positive regulation of nucleobase-containing compound metabolic process;GO:0090304//nucleic acid metabolic process;GO:0050794//regulation of cellular process;GO:0050789//regulation of biological process;GO:0032774//RNA biosynthetic process;GO:0006367//transcription initiation from …	biological_process;cellular_component;molecular_function	[C]cell;organelle;[P]cellular process;biological regulation;metabolic process;[F]binding;translation regulator activity;	1.45175
109007141	[P]GO:0044281//small molecule metabolic process;GO:0019637//organophosphate metabolic process;GO:0046483//heterocycle metabolic process;GO:0033875//ribonucleoside bisphosphate metabolic process;GO:0006082//organic acid metabolic process;GO:1901566//organonitrogen compound biosynthetic process;GO:0016053//organic acid biosynthetic process;GO:0044238//primary metabolic process;GO:0090407//organopho…	biological_process;molecular_function	[P]metabolic process;cellular process;[F]catalytic activity;binding;	1.36262
109007195	[C]GO:0016021//integral component of membrane;GO:0016020//membrane;GO:0031224//intrinsic component of membrane;[F]GO:0140096//catalytic activity, acting on a protein;GO:0004252//serine-type endopeptidase activity;GO:0016825//hydrolase activity, acting on acid phosphorus-nitrogen bonds;GO:0070011//peptidase activity, acting on L-amino acid peptides;GO:0017171//serine hydrolase activity;GO:0008233/…	molecular_function;cellular_component	[C]membrane part;membrane;[F]catalytic activity;	-0.781413
109007219	[P]GO:0043170//macromolecule metabolic process;GO:0071704//organic substance metabolic process;GO:1901566//organonitrogen compound biosynthetic process;GO:1901137//carbohydrate derivative biosynthetic process;GO:1901564//organonitrogen compound metabolic process;GO:0044267//cellular protein metabolic process;GO:0009987//cellular process;GO:0008152//metabolic process;GO:0006486//protein glycosylat…	molecular_function;cellular_component;biological_process	[C]membrane part;membrane;[P]cellular process;metabolic process;[F]catalytic activity;	1.90456
109007220	[C]GO:0012505//endomembrane system;GO:0043227//membrane-bounded organelle;GO:0016021//integral component of membrane;GO:0005789//endoplasmic reticulum membrane;GO:0042175//nuclear outer membrane-endoplasmic reticulum membrane network;GO:0016020//membrane;GO:0031224//intrinsic component of membrane;GO:0031090//organelle membrane;GO:0043226//organelle;[F]GO:0016775//phosphotransferase activity, nit…	molecular_function;cellular_component	[C]organelle part;organelle;cell;membrane part;membrane;[F]catalytic activity;binding;molecular transducer activity;	1.19455
109007249	[P]GO:0019438//aromatic compound biosynthetic process;GO:1901564//organonitrogen compound metabolic process;GO:1901362//organic cyclic compound biosynthetic process;GO:0044283//small molecule biosynthetic process;GO:0033013//tetrapyrrole metabolic process;GO:0009110//vitamin biosynthetic process;GO:0034641//cellular nitrogen compound metabolic process;GO:0008152//metabolic process;GO:0071704//org…	cellular_component;biological_process;molecular_function	[C]membrane;membrane part;[P]metabolic process;cellular process;[F]catalytic activity;	-1.36189
109007371	[P]GO:0008152//metabolic process;GO:0009116//nucleoside metabolic process;GO:0044281//small molecule metabolic process;GO:1901564//organonitrogen compound metabolic process;GO:0034641//cellular nitrogen compound metabolic process;GO:0009987//cellular process;GO:1901657//glycosyl compound metabolic process;GO:0044237//cellular metabolic process;GO:0006139//nucleobase-containing compound metabolic …	biological_process;cellular_component;molecular_function	[C]membrane part;membrane;[P]cellular process;metabolic process;[F]catalytic activity;	4.03386
109007386	[P]GO:0046490//isopentenyl diphosphate metabolic process;GO:1901617//organic hydroxy compound biosynthetic process;GO:0008654//phospholipid biosynthetic process;GO:1901360//organic cyclic compound metabolic process;GO:0006694//steroid biosynthetic process;GO:1901362//organic cyclic compound biosynthetic process;GO:0044238//primary metabolic process;GO:0035383//thioester metabolic process;GO:00066…	biological_process;molecular_function;cellular_component	[C]cell;[P]cellular process;metabolic process;[F]binding;catalytic activity;	-1.68603
109007510	[P]GO:0044237//cellular metabolic process;GO:0034641//cellular nitrogen compound metabolic process;GO:0016072//rRNA metabolic process;GO:1901360//organic cyclic compound metabolic process;GO:0034660//ncRNA metabolic process;GO:0090501//RNA phosphodiester bond hydrolysis;GO:0006399//tRNA metabolic process;GO:0044238//primary metabolic process;GO:0006807//nitrogen compound metabolic process;GO:0006…	cellular_component;molecular_function;biological_process	[C]membrane-enclosed lumen;organelle part;cell;organelle;protein-containing complex;[P]cellular component organization or biogenesis;cellular process;metabolic process;[F]catalytic activity;	-1.20436
109007554	[P]GO:0051234//establishment of localization;GO:0051179//localization;GO:0070727//cellular macromolecule localization;GO:0034613//cellular protein localization;GO:0033036//macromolecule localization;GO:0008104//protein localization;GO:0051641//cellular localization;GO:0046907//intracellular transport;GO:0015833//peptide transport;GO:0006886//intracellular protein transport;GO:0042886//amide trans…	biological_process	[P]localization;cellular process;	1.00087
109007585	[P]GO:0007275//multicellular organism development;GO:0032501//multicellular organismal process;GO:0030163//protein catabolic process;GO:0006511//ubiquitin-dependent protein catabolic process;GO:0043632//modification-dependent macromolecule catabolic process;GO:0006508//proteolysis;GO:0032502//developmental process;GO:1901564//organonitrogen compound metabolic process;GO:0044238//primary metabolic…	biological_process;molecular_function;cellular_component	[C]other organism;[P]multicellular organismal process;metabolic process;developmental process;cellular process;[F]binding;	-1.05094
109007623	[P]GO:0044237//cellular metabolic process;GO:0009987//cellular process;GO:0006468//protein phosphorylation;GO:0006793//phosphorus metabolic process;GO:1901564//organonitrogen compound metabolic process;GO:0006796//phosphate-containing compound metabolic process;GO:0019538//protein metabolic process;GO:0044267//cellular protein metabolic process;GO:0016310//phosphorylation;GO:0044260//cellular mac…	molecular_function;biological_process;cellular_component	[C]membrane;cell;[P]metabolic process;cellular process;[F]binding;molecular transducer activity;catalytic activity;	3.44416
109007679	[P]GO:0006810//transport;GO:0006820//anion transport;GO:0051179//localization;GO:0006811//ion transport;GO:0046942//carboxylic acid transport;GO:0071702//organic substance transport;GO:0015849//organic acid transport;GO:0006865//amino acid transport;GO:0071705//nitrogen compound transport;GO:0015711//organic anion transport;GO:0051234//establishment of localization;[C]GO:0016020//membrane;GO:0031…	cellular_component;biological_process;molecular_function	[C]membrane;membrane part;[P]localization;[F]transporter activity;	1.15454
109007725	[P]GO:0016070//RNA metabolic process;GO:0071704//organic substance metabolic process;GO:0008380//RNA splicing;GO:0006397//mRNA processing;GO:0009987//cellular process;GO:0010467//gene expression;GO:0000398//mRNA splicing, via spliceosome;GO:0044238//primary metabolic process;GO:1901360//organic cyclic compound metabolic process;GO:0090304//nucleic acid metabolic process;GO:0034641//cellular nitro…	molecular_function;biological_process;cellular_component	[C]organelle;organelle part;cell;protein-containing complex;[P]metabolic process;cellular process;[F]binding;	-1.42019
109007729	[P]GO:0019684//photosynthesis, light reaction;GO:0019538//protein metabolic process;GO:0043412//macromolecule modification;GO:0006464//cellular protein modification process;GO:1901564//organonitrogen compound metabolic process;GO:0009765//photosynthesis, light harvesting;GO:0006091//generation of precursor metabolites and energy;GO:0036211//protein modification process;GO:0071704//organic substan…	biological_process;molecular_function;cellular_component	[C]membrane;membrane part;protein-containing complex;organelle;cell;organelle part;[P]cellular process;metabolic process;[F]binding;	-1.75846
109007901	[P]GO:1901565//organonitrogen compound catabolic process;GO:0016579//protein deubiquitination;GO:0006464//cellular protein modification process;GO:0044257//cellular protein catabolic process;GO:0071704//organic substance metabolic process;GO:0070646//protein modification by small protein removal;GO:0051603//proteolysis involved in cellular protein catabolic process;GO:0036211//protein modificatio…	molecular_function;biological_process	[P]metabolic process;cellular process;[F]catalytic activity;	1.80881
109007939	[P]GO:0006082//organic acid metabolic process;GO:1901564//organonitrogen compound metabolic process;GO:0008652//cellular amino acid biosynthetic process;GO:0044272//sulfur compound biosynthetic process;GO:1901566//organonitrogen compound biosynthetic process;GO:1901607//alpha-amino acid biosynthetic process;GO:0071704//organic substance metabolic process;GO:0044283//small molecule biosynthetic pr…	molecular_function;biological_process;cellular_component	[C]cell;[P]metabolic process;cellular process;[F]catalytic activity;	1.64122
109007996	[P]GO:0006520//cellular amino acid metabolic process;GO:0044238//primary metabolic process;GO:0008152//metabolic process;GO:0044237//cellular metabolic process;GO:0009058//biosynthetic process;GO:0043436//oxoacid metabolic process;GO:0044281//small molecule metabolic process;GO:0009987//cellular process;GO:0071704//organic substance metabolic process;GO:0019752//carboxylic acid metabolic process;…	molecular_function;biological_process	[P]metabolic process;cellular process;[F]binding;catalytic activity;	1.26842
109007998	[P]GO:0009987//cellular process;GO:1901564//organonitrogen compound metabolic process;GO:0008152//metabolic process;GO:0044237//cellular metabolic process;GO:0071704//organic substance metabolic process;GO:0009058//biosynthetic process;GO:0043436//oxoacid metabolic process;GO:0006520//cellular amino acid metabolic process;GO:0019752//carboxylic acid metabolic process;GO:0006082//organic acid meta…	biological_process;molecular_function	[P]metabolic process;cellular process;[F]catalytic activity;binding;	2.24736
109008201	[P]GO:0009987//cellular process;GO:0071704//organic substance metabolic process;GO:0019538//protein metabolic process;GO:0070647//protein modification by small protein conjugation or removal;GO:0043412//macromolecule modification;GO:0016567//protein ubiquitination;GO:0044237//cellular metabolic process;GO:0043170//macromolecule metabolic process;GO:0006464//cellular protein modification process;G…	biological_process;molecular_function	[P]metabolic process;cellular process;[F]binding;	-1.46546
109008318	[P]GO:0006810//transport;GO:0071702//organic substance transport;GO:0008104//protein localization;GO:0042886//amide transport;GO:0051234//establishment of localization;GO:0015833//peptide transport;GO:0045184//establishment of protein localization;GO:0033036//macromolecule localization;GO:0071705//nitrogen compound transport;GO:0015031//protein transport;GO:0051179//localization;[C]GO:0016021//in…	biological_process;cellular_component	[C]organelle;membrane part;cell;membrane;organelle part;[P]localization;	0.989969
109008392	[P]GO:0006464//cellular protein modification process;GO:0044249//cellular biosynthetic process;GO:0006490//oligosaccharide-lipid intermediate biosynthetic process;GO:0006488//dolichol-linked oligosaccharide biosynthetic process;GO:1901576//organic substance biosynthetic process;GO:0009101//glycoprotein biosynthetic process;GO:0009987//cellular process;GO:0009100//glycoprotein metabolic process;GO…	cellular_component;molecular_function;biological_process	[C]membrane;membrane part;[P]metabolic process;cellular process;[F]catalytic activity;	-1.6284
109008511	[P]GO:2000112//regulation of cellular macromolecule biosynthetic process;GO:0010468//regulation of gene expression;GO:0010556//regulation of macromolecule biosynthetic process;GO:0031326//regulation of cellular biosynthetic process;GO:2001141//regulation of RNA biosynthetic process;GO:0060255//regulation of macromolecule metabolic process;GO:0050794//regulation of cellular process;GO:0031323//reg…	molecular_function;biological_process	[P]biological regulation;[F]binding;	2.56907
109008528	[P]GO:0006464//cellular protein modification process;GO:0008152//metabolic process;GO:0019538//protein metabolic process;GO:0043170//macromolecule metabolic process;GO:0044237//cellular metabolic process;GO:0036211//protein modification process;GO:1901564//organonitrogen compound metabolic process;GO:0044238//primary metabolic process;GO:0006807//nitrogen compound metabolic process;GO:0009987//ce…	molecular_function;biological_process	[P]cellular process;metabolic process;[F]binding;	-1.16827
109008548	[P]GO:0009987//cellular process;GO:0044238//primary metabolic process;GO:0006725//cellular aromatic compound metabolic process;GO:0033554//cellular response to stress;GO:0051716//cellular response to stimulus;GO:0006259//DNA metabolic process;GO:0044260//cellular macromolecule metabolic process;GO:0050896//response to stimulus;GO:0090304//nucleic acid metabolic process;GO:0044237//cellular metabo…	molecular_function;biological_process	[P]response to stimulus;cellular process;metabolic process;[F]catalytic activity;	-1.74596
109008615	[P]GO:0010468//regulation of gene expression;GO:0006725//cellular aromatic compound metabolic process;GO:0050794//regulation of cellular process;GO:0034654//nucleobase-containing compound biosynthetic process;GO:0006807//nitrogen compound metabolic process;GO:0006139//nucleobase-containing compound metabolic process;GO:0010467//gene expression;GO:0019438//aromatic compound biosynthetic process;GO…	biological_process;molecular_function;cellular_component	[C]organelle;cell;[P]developmental process;biological regulation;cellular process;metabolic process;[F]binding;	-1.59056
109008718	[F]GO:0008233//peptidase activity;GO:0003824//catalytic activity;GO:0070008//serine-type exopeptidase activity;GO:0008236//serine-type peptidase activity;GO:0016787//hydrolase activity;GO:0070011//peptidase activity, acting on L-amino acid peptides;GO:0016825//hydrolase activity, acting on acid phosphorus-nitrogen bonds;GO:0004185//serine-type carboxypeptidase activity;GO:0017171//serine hydrolas…	molecular_function	[F]catalytic activity;	3.27987
109008739	[P]GO:1901362//organic cyclic compound biosynthetic process;GO:0042364//water-soluble vitamin biosynthetic process;GO:1901564//organonitrogen compound metabolic process;GO:0046394//carboxylic acid biosynthetic process;GO:0044271//cellular nitrogen compound biosynthetic process;GO:0044283//small molecule biosynthetic process;GO:0043604//amide biosynthetic process;GO:0018130//heterocycle biosynthet…	biological_process;molecular_function	[P]metabolic process;cellular process;[F]catalytic activity;binding;	1.38921
109008755	[P]GO:0009987//cellular process;GO:0006725//cellular aromatic compound metabolic process;GO:0006974//cellular response to DNA damage stimulus;GO:0009059//macromolecule biosynthetic process;GO:0006260//DNA replication;GO:0044249//cellular biosynthetic process;GO:0009058//biosynthetic process;GO:0071704//organic substance metabolic process;GO:0050896//response to stimulus;GO:0046483//heterocycle me…	biological_process;cellular_component;molecular_function	[C]membrane-enclosed lumen;organelle;protein-containing complex;cell;organelle part;[P]metabolic process;response to stimulus;cellular process;[F]catalytic activity;binding;	1.55075
109008766	[P]GO:0044237//cellular metabolic process;GO:0009058//biosynthetic process;GO:0006412//translation;GO:0034641//cellular nitrogen compound metabolic process;GO:0009059//macromolecule biosynthetic process;GO:0019538//protein metabolic process;GO:0044271//cellular nitrogen compound biosynthetic process;GO:0043604//amide biosynthetic process;GO:1901564//organonitrogen compound metabolic process;GO:00…	cellular_component;molecular_function;biological_process	[C]organelle part;organelle;protein-containing complex;cell;[P]cellular process;metabolic process;[F]binding;structural molecule activity;	1.50268
109008778	[P]GO:0008152//metabolic process;GO:0006807//nitrogen compound metabolic process;[F]GO:0003824//catalytic activity;GO:0016787//hydrolase activity;	molecular_function;biological_process	[P]metabolic process;[F]catalytic activity;	0.924689
109008783	[P]GO:0090304//nucleic acid metabolic process;GO:0051276//chromosome organization;GO:1903046//meiotic cell cycle process;GO:0034654//nucleobase-containing compound biosynthetic process;GO:0065007//biological regulation;GO:0016043//cellular component organization;GO:0022402//cell cycle process;GO:0032501//multicellular organismal process;GO:0007275//multicellular organism development;GO:0044703//m…	molecular_function;biological_process;cellular_component	[C]organelle;membrane-enclosed lumen;cell;protein-containing complex;organelle part;[P]developmental process;reproduction;multicellular organismal process;cellular process;biological regulation;response to stimulus;reproductive process;cellular component organization or biogenesis;metabolic process;multi-organism process;[F]binding;	1.21487
109008870	[C]GO:0016020//membrane;GO:0031224//intrinsic component of membrane;GO:0016021//integral component of membrane;[F]GO:0017171//serine hydrolase activity;GO:0003824//catalytic activity;GO:0070011//peptidase activity, acting on L-amino acid peptides;GO:0008233//peptidase activity;GO:0016825//hydrolase activity, acting on acid phosphorus-nitrogen bonds;GO:0140096//catalytic activity, acting on a prot…	cellular_component;molecular_function	[C]membrane part;membrane;[F]catalytic activity;	-0.804267
109008906	[P]GO:0031326//regulation of cellular biosynthetic process;GO:0006355//regulation of transcription, DNA-templated;GO:2001141//regulation of RNA biosynthetic process;GO:0080090//regulation of primary metabolic process;GO:1903506//regulation of nucleic acid-templated transcription;GO:0051171//regulation of nitrogen compound metabolic process;GO:0009889//regulation of biosynthetic process;GO:0050794…	molecular_function;biological_process;cellular_component	[C]organelle;cell;[P]biological regulation;[F]binding;	1.30032
109008913	[P]GO:0010468//regulation of gene expression;GO:2001141//regulation of RNA biosynthetic process;GO:0031323//regulation of cellular metabolic process;GO:1903506//regulation of nucleic acid-templated transcription;GO:0065007//biological regulation;GO:0051252//regulation of RNA metabolic process;GO:0006355//regulation of transcription, DNA-templated;GO:0050794//regulation of cellular process;GO:0009…	molecular_function;cellular_component;biological_process	[C]cell;organelle;[P]biological regulation;[F]binding;	-1.42774
109008959	[P]GO:0009063//cellular amino acid catabolic process;GO:1901605//alpha-amino acid metabolic process;GO:0044248//cellular catabolic process;GO:1901576//organic substance biosynthetic process;GO:0046395//carboxylic acid catabolic process;GO:0006559//L-phenylalanine catabolic process;GO:0043436//oxoacid metabolic process;GO:0009072//aromatic amino acid family metabolic process;GO:1901565//organonitr…	molecular_function;cellular_component;biological_process	[C]cell;[P]cellular process;metabolic process;[F]catalytic activity;	2.44514
109008979	[P]GO:0016053//organic acid biosynthetic process;GO:0009064//glutamine family amino acid metabolic process;GO:0044249//cellular biosynthetic process;GO:0009058//biosynthetic process;GO:0042398//cellular modified amino acid biosynthetic process;GO:0018130//heterocycle biosynthetic process;GO:0044283//small molecule biosynthetic process;GO:1901605//alpha-amino acid metabolic process;GO:0006082//org…	biological_process	[P]metabolic process;cellular process;	2.31925
109009188	[P]GO:0006865//amino acid transport;GO:1905039//carboxylic acid transmembrane transport;GO:0051234//establishment of localization;GO:0046942//carboxylic acid transport;GO:1903825//organic acid transmembrane transport;GO:0006811//ion transport;GO:0051179//localization;GO:0009987//cellular process;GO:0006820//anion transport;GO:0006810//transport;GO:0034220//ion transmembrane transport;GO:0015711//…	molecular_function;biological_process;cellular_component	[C]cell;membrane;membrane part;[P]cellular process;localization;[F]transporter activity;	-1.56813
109009227	[P]GO:0006144//purine nucleobase metabolic process;GO:0006139//nucleobase-containing compound metabolic process;GO:0009112//nucleobase metabolic process;GO:0044237//cellular metabolic process;GO:0034641//cellular nitrogen compound metabolic process;GO:0072521//purine-containing compound metabolic process;GO:1901564//organonitrogen compound metabolic process;GO:0006807//nitrogen compound metabolic…	biological_process;molecular_function	[P]cellular process;metabolic process;[F]catalytic activity;	-1.08379
109009252	[P]GO:0071840//cellular component organization or biogenesis;GO:1901564//organonitrogen compound metabolic process;GO:0044237//cellular metabolic process;GO:0019538//protein metabolic process;GO:0044260//cellular macromolecule metabolic process;GO:0043603//cellular amide metabolic process;GO:0043170//macromolecule metabolic process;GO:0022613//ribonucleoprotein complex biogenesis;GO:0071704//orga…	biological_process;molecular_function;cellular_component	[C]organelle part;organelle;protein-containing complex;cell;[P]metabolic process;cellular process;cellular component organization or biogenesis;[F]structural molecule activity;	0.917002
109009263	[P]GO:0031323//regulation of cellular metabolic process;GO:2001141//regulation of RNA biosynthetic process;GO:0065007//biological regulation;GO:0019222//regulation of metabolic process;GO:0050789//regulation of biological process;GO:0080090//regulation of primary metabolic process;GO:0050794//regulation of cellular process;GO:0051171//regulation of nitrogen compound metabolic process;GO:0006355//…	biological_process;cellular_component;molecular_function	[C]organelle;cell;[P]biological regulation;[F]binding;	-1.76443
109009271	[P]GO:0031323//regulation of cellular metabolic process;GO:1903506//regulation of nucleic acid-templated transcription;GO:0051252//regulation of RNA metabolic process;GO:0006355//regulation of transcription, DNA-templated;GO:2001141//regulation of RNA biosynthetic process;GO:0019222//regulation of metabolic process;GO:0010556//regulation of macromolecule biosynthetic process;GO:0050789//regulatio…	biological_process;cellular_component;molecular_function	[C]organelle;cell;[P]biological regulation;[F]binding;	2.73703
109009315	[P]GO:1901564//organonitrogen compound metabolic process;GO:0043043//peptide biosynthetic process;GO:0071704//organic substance metabolic process;GO:0010467//gene expression;GO:0034641//cellular nitrogen compound metabolic process;GO:0009059//macromolecule biosynthetic process;GO:0044249//cellular biosynthetic process;GO:0043170//macromolecule metabolic process;GO:0009987//cellular process;GO:190…	cellular_component;biological_process;molecular_function	[C]organelle;cell;[P]metabolic process;cellular process;[F]structural molecule activity;	1.48009
109009333	[P]GO:2000112//regulation of cellular macromolecule biosynthetic process;GO:0010468//regulation of gene expression;GO:0071310//cellular response to organic substance;GO:0031323//regulation of cellular metabolic process;GO:0051252//regulation of RNA metabolic process;GO:0050789//regulation of biological process;GO:0009889//regulation of biosynthetic process;GO:0065007//biological regulation;GO:006…	cellular_component;biological_process;molecular_function	[C]cell;organelle;[P]signaling;response to stimulus;biological regulation;cellular process;[F]binding;	-4.66819
109009383	[P]GO:0034654//nucleobase-containing compound biosynthetic process;GO:0006139//nucleobase-containing compound metabolic process;GO:0044281//small molecule metabolic process;GO:0044249//cellular biosynthetic process;GO:1901360//organic cyclic compound metabolic process;GO:0009225//nucleotide-sugar metabolic process;GO:0044271//cellular nitrogen compound biosynthetic process;GO:0009226//nucleotide-…	molecular_function;biological_process;cellular_component	[C]cell;[P]cellular process;metabolic process;[F]catalytic activity;	1.49221
109009509	[P]GO:1901360//organic cyclic compound metabolic process;GO:0006807//nitrogen compound metabolic process;GO:0044249//cellular biosynthetic process;GO:1901362//organic cyclic compound biosynthetic process;GO:1901564//organonitrogen compound metabolic process;GO:0009058//biosynthetic process;GO:0071704//organic substance metabolic process;GO:0009072//aromatic amino acid family metabolic process;GO:…	biological_process;molecular_function;cellular_component	[C]cell;organelle;organelle part;[P]cellular process;metabolic process;[F]catalytic activity;	1.34442
109009560	[P]GO:0046653//tetrahydrofolate metabolic process;GO:0044237//cellular metabolic process;GO:1901564//organonitrogen compound metabolic process;GO:0044281//small molecule metabolic process;GO:0006807//nitrogen compound metabolic process;GO:0006575//cellular modified amino acid metabolic process;GO:0006760//folic acid-containing compound metabolic process;GO:0006725//cellular aromatic compound meta…	molecular_function;biological_process	[P]cellular process;metabolic process;[F]catalytic activity;	2.139
109009562	[P]GO:0051234//establishment of localization;GO:0015833//peptide transport;GO:0051179//localization;GO:0006810//transport;GO:0006887//exocytosis;GO:0016192//vesicle-mediated transport;GO:0046903//secretion;GO:0042886//amide transport;GO:0045184//establishment of protein localization;GO:0071702//organic substance transport;GO:0033036//macromolecule localization;GO:0071705//nitrogen compound transp…	cellular_component;biological_process	[C]protein-containing complex;cell;[P]localization;cellular process;	0.972076
109009794	[P]GO:0042364//water-soluble vitamin biosynthetic process;GO:0044281//small molecule metabolic process;GO:0006772//thiamine metabolic process;GO:1901360//organic cyclic compound metabolic process;GO:0009058//biosynthetic process;GO:0019438//aromatic compound biosynthetic process;GO:0042723//thiamine-containing compound metabolic process;GO:1901566//organonitrogen compound biosynthetic process;GO:…	molecular_function;biological_process	[P]cellular process;metabolic process;[F]catalytic activity;	-1.45236
109009832	[P]GO:0044249//cellular biosynthetic process;GO:0008152//metabolic process;GO:0034645//cellular macromolecule biosynthetic process;GO:0006260//DNA replication;GO:0051301//cell division;GO:0009987//cellular process;GO:0044238//primary metabolic process;GO:0006261//DNA-dependent DNA replication;GO:0006270//DNA replication initiation;GO:0071704//organic substance metabolic process;GO:0044260//cellul…	biological_process	[P]cellular process;metabolic process;	3.44836
109009889	[P]GO:0006820//anion transport;GO:0006811//ion transport;GO:0009987//cellular process;GO:0051234//establishment of localization;GO:0046942//carboxylic acid transport;GO:0055085//transmembrane transport;GO:0006865//amino acid transport;GO:1905039//carboxylic acid transmembrane transport;GO:0098656//anion transmembrane transport;GO:0034220//ion transmembrane transport;GO:0003333//amino acid transme…	cellular_component;molecular_function;biological_process	[C]organelle;membrane;organelle part;membrane part;cell;[P]localization;cellular process;[F]transporter activity;	-1.1465
109009939	[P]GO:0046483//heterocycle metabolic process;GO:0009059//macromolecule biosynthetic process;GO:0006261//DNA-dependent DNA replication;GO:0044260//cellular macromolecule metabolic process;GO:0034641//cellular nitrogen compound metabolic process;GO:0043170//macromolecule metabolic process;GO:0008152//metabolic process;GO:0006807//nitrogen compound metabolic process;GO:0071704//organic substance met…	biological_process;molecular_function;cellular_component	[C]protein-containing complex;organelle;cell;[P]cellular process;metabolic process;[F]binding;catalytic activity;	1.71638
109010048	[P]GO:0006810//transport;GO:0031326//regulation of cellular biosynthetic process;GO:1903506//regulation of nucleic acid-templated transcription;GO:0050789//regulation of biological process;GO:0033036//macromolecule localization;GO:0019222//regulation of metabolic process;GO:0009889//regulation of biosynthetic process;GO:0010468//regulation of gene expression;GO:0060255//regulation of macromolecul…	molecular_function;biological_process;cellular_component	[C]membrane part;membrane;[P]biological regulation;localization;[F]binding;	2.09057
109010101	[P]GO:0008152//metabolic process;GO:0006749//glutathione metabolic process;GO:0006790//sulfur compound metabolic process;GO:0034641//cellular nitrogen compound metabolic process;GO:0043603//cellular amide metabolic process;GO:1901564//organonitrogen compound metabolic process;GO:0006575//cellular modified amino acid metabolic process;GO:0009987//cellular process;GO:0044237//cellular metabolic pro…	biological_process;cellular_component;molecular_function	[C]cell;[P]metabolic process;cellular process;[F]catalytic activity;	-4.19322
109010107	[P]GO:1901360//organic cyclic compound metabolic process;GO:0090304//nucleic acid metabolic process;GO:0008152//metabolic process;GO:0009987//cellular process;GO:0006725//cellular aromatic compound metabolic process;GO:0006807//nitrogen compound metabolic process;GO:0071704//organic substance metabolic process;GO:0046483//heterocycle metabolic process;GO:0006139//nucleobase-containing compound me…	biological_process;molecular_function	[P]cellular process;metabolic process;[F]binding;	-1.94174
109010285	[P]GO:0043436//oxoacid metabolic process;GO:0016053//organic acid biosynthetic process;GO:0006768//biotin metabolic process;GO:0006807//nitrogen compound metabolic process;GO:0043603//cellular amide metabolic process;GO:0071704//organic substance metabolic process;GO:1901576//organic substance biosynthetic process;GO:0032787//monocarboxylic acid metabolic process;GO:0043604//amide biosynthetic pr…	molecular_function;biological_process	[P]metabolic process;cellular process;biological regulation;[F]binding;catalytic activity;	2.96939
109010309	[F]GO:0008233//peptidase activity;GO:0008236//serine-type peptidase activity;GO:0017171//serine hydrolase activity;GO:0070011//peptidase activity, acting on L-amino acid peptides;GO:0016825//hydrolase activity, acting on acid phosphorus-nitrogen bonds;GO:0140096//catalytic activity, acting on a protein;GO:0003824//catalytic activity;GO:0016787//hydrolase activity;	molecular_function	[F]catalytic activity;	1.2678
109010312	[F]GO:0016787//hydrolase activity;GO:0016825//hydrolase activity, acting on acid phosphorus-nitrogen bonds;GO:0070008//serine-type exopeptidase activity;GO:0008233//peptidase activity;GO:0004180//carboxypeptidase activity;GO:0008236//serine-type peptidase activity;GO:0003824//catalytic activity;GO:0017171//serine hydrolase activity;GO:0008238//exopeptidase activity;GO:0004185//serine-type carboxy…	molecular_function	[F]catalytic activity;	3.42567
109010376	[P]GO:0009892//negative regulation of metabolic process;GO:0006807//nitrogen compound metabolic process;GO:0010556//regulation of macromolecule biosynthetic process;GO:0009890//negative regulation of biosynthetic process;GO:0048519//negative regulation of biological process;GO:0019216//regulation of lipid metabolic process;GO:0044255//cellular lipid metabolic process;GO:0055082//cellular chemical…	biological_process;cellular_component	[C]organelle;protein-containing complex;membrane part;organelle part;membrane;cell;[P]cellular process;metabolic process;biological regulation;	-0.872946
109010379	[P]GO:1901360//organic cyclic compound metabolic process;GO:0034641//cellular nitrogen compound metabolic process;GO:0044238//primary metabolic process;GO:0006725//cellular aromatic compound metabolic process;GO:0008152//metabolic process;GO:0006351//transcription, DNA-templated;GO:0097659//nucleic acid-templated transcription;GO:0044260//cellular macromolecule metabolic process;GO:0019438//aroma…	biological_process;cellular_component;molecular_function	[C]cell;membrane-enclosed lumen;organelle part;organelle;[P]metabolic process;cellular process;[F]catalytic activity;binding;	-1.33563
109010437	[P]GO:1901564//organonitrogen compound metabolic process;GO:0044238//primary metabolic process;GO:0009056//catabolic process;GO:0043632//modification-dependent macromolecule catabolic process;GO:0008152//metabolic process;GO:0006807//nitrogen compound metabolic process;GO:0019538//protein metabolic process;GO:0044257//cellular protein catabolic process;GO:0019941//modification-dependent protein c…	biological_process	[P]metabolic process;cellular process;	-1.36698
109010566	[P]GO:1903506//regulation of nucleic acid-templated transcription;GO:0009889//regulation of biosynthetic process;GO:0065007//biological regulation;GO:0051252//regulation of RNA metabolic process;GO:0051171//regulation of nitrogen compound metabolic process;GO:0080090//regulation of primary metabolic process;GO:0006355//regulation of transcription, DNA-templated;GO:0031326//regulation of cellular …	biological_process;cellular_component;molecular_function	[C]organelle;cell;[P]biological regulation;[F]binding;	-1.4522
109010579	[C]GO:0031224//intrinsic component of membrane;GO:0016021//integral component of membrane;GO:0016020//membrane;[F]GO:0140096//catalytic activity, acting on a protein;GO:0016825//hydrolase activity, acting on acid phosphorus-nitrogen bonds;GO:0070011//peptidase activity, acting on L-amino acid peptides;GO:0004175//endopeptidase activity;GO:0004252//serine-type endopeptidase activity;GO:0003824//ca…	cellular_component;molecular_function	[C]membrane;membrane part;[F]catalytic activity;	-3.4176
109010645	[P]GO:0009058//biosynthetic process;GO:0008152//metabolic process;[F]GO:0070279//vitamin B6 binding;GO:0036094//small molecule binding;GO:0003824//catalytic activity;GO:0016769//transferase activity, transferring nitrogenous groups;GO:0005488//binding;GO:0008483//transaminase activity;GO:0043168//anion binding;GO:0019842//vitamin binding;GO:0043167//ion binding;GO:0097159//organic cyclic compound…	biological_process;molecular_function	[P]metabolic process;[F]catalytic activity;binding;	1.37158
109010829	[P]GO:0065007//biological regulation;GO:0071704//organic substance metabolic process;GO:0090304//nucleic acid metabolic process;GO:0044238//primary metabolic process;GO:0080090//regulation of primary metabolic process;GO:0010565//regulation of cellular ketone metabolic process;GO:0009890//negative regulation of biosynthetic process;GO:0050896//response to stimulus;GO:0006259//DNA metabolic proces…	biological_process;cellular_component;molecular_function	[C]symplast;organelle;cell;cell junction;membrane;[P]response to stimulus;metabolic process;cellular process;biological regulation;[F]catalytic activity;binding;	-1.51772
109010851	[P]GO:0008152//metabolic process;GO:0009058//biosynthetic process;[C]GO:0016021//integral component of membrane;GO:0016020//membrane;GO:0031224//intrinsic component of membrane;[F]GO:0097159//organic cyclic compound binding;GO:0070279//vitamin B6 binding;GO:0043167//ion binding;GO:0003824//catalytic activity;GO:0030170//pyridoxal phosphate binding;GO:0005488//binding;GO:0016769//transferase activ…	biological_process;molecular_function;cellular_component	[C]membrane;membrane part;[P]metabolic process;[F]binding;catalytic activity;	-1.14085
109010900	[P]GO:0033036//macromolecule localization;GO:0051234//establishment of localization;GO:0045184//establishment of protein localization;GO:0042886//amide transport;GO:0015833//peptide transport;GO:0006886//intracellular protein transport;GO:0051649//establishment of localization in cell;GO:0071705//nitrogen compound transport;GO:0046907//intracellular transport;GO:0051641//cellular localization;GO:…	biological_process	[P]localization;cellular process;	0.828335
109010992	[P]GO:0044260//cellular macromolecule metabolic process;GO:1901360//organic cyclic compound metabolic process;GO:0050896//response to stimulus;GO:0006281//DNA repair;GO:0006259//DNA metabolic process;GO:0051716//cellular response to stimulus;GO:0044237//cellular metabolic process;GO:0044238//primary metabolic process;GO:0009987//cellular process;GO:0006950//response to stress;GO:0090304//nucleic …	molecular_function;biological_process	[P]cellular process;response to stimulus;metabolic process;[F]catalytic activity;	-1.51491
109010996	[P]GO:0009987//cellular process;GO:0071704//organic substance metabolic process;GO:0043604//amide biosynthetic process;GO:0044237//cellular metabolic process;GO:0044267//cellular protein metabolic process;GO:0006807//nitrogen compound metabolic process;GO:1901566//organonitrogen compound biosynthetic process;GO:0043170//macromolecule metabolic process;GO:0044238//primary metabolic process;GO:0044…	cellular_component;molecular_function;biological_process	[C]organelle;cell;[P]cellular process;metabolic process;[F]structural molecule activity;	-1.23788
109011016	[P]GO:0009058//biosynthetic process;GO:0008152//metabolic process;[F]GO:1901363//heterocyclic compound binding;GO:0036094//small molecule binding;GO:0043167//ion binding;GO:0005488//binding;GO:0003824//catalytic activity;GO:0043168//anion binding;GO:0070279//vitamin B6 binding;GO:0016740//transferase activity;GO:0016769//transferase activity, transferring nitrogenous groups;GO:0030170//pyridoxal …	biological_process;molecular_function	[P]metabolic process;[F]binding;catalytic activity;	1.33331
109011020	[P]GO:0006139//nucleobase-containing compound metabolic process;GO:0034641//cellular nitrogen compound metabolic process;GO:0090304//nucleic acid metabolic process;GO:0071704//organic substance metabolic process;GO:0016070//RNA metabolic process;GO:0044237//cellular metabolic process;GO:0044238//primary metabolic process;GO:0008152//metabolic process;GO:0046483//heterocycle metabolic process;GO:0…	biological_process;molecular_function	[P]cellular process;metabolic process;[F]binding;catalytic activity;	-1.09772
109011027	[C]GO:0016020//membrane;GO:0031224//intrinsic component of membrane;GO:0016021//integral component of membrane;[F]GO:0016825//hydrolase activity, acting on acid phosphorus-nitrogen bonds;GO:0004252//serine-type endopeptidase activity;GO:0070011//peptidase activity, acting on L-amino acid peptides;GO:0016787//hydrolase activity;GO:0008233//peptidase activity;GO:0008236//serine-type peptidase activ…	cellular_component;molecular_function	[C]membrane;membrane part;[F]catalytic activity;	-2.23413
109011059	[P]GO:1901360//organic cyclic compound metabolic process;GO:0044281//small molecule metabolic process;GO:0044249//cellular biosynthetic process;GO:0044283//small molecule biosynthetic process;GO:0009064//glutamine family amino acid metabolic process;GO:1901564//organonitrogen compound metabolic process;GO:0043436//oxoacid metabolic process;GO:1901605//alpha-amino acid metabolic process;GO:0055129…	biological_process;molecular_function	[P]metabolic process;cellular process;[F]catalytic activity;binding;	1.35703
109011070	[P]GO:0060255//regulation of macromolecule metabolic process;GO:0009889//regulation of biosynthetic process;GO:0031326//regulation of cellular biosynthetic process;GO:2000112//regulation of cellular macromolecule biosynthetic process;GO:0065007//biological regulation;GO:1903506//regulation of nucleic acid-templated transcription;GO:2001141//regulation of RNA biosynthetic process;GO:0006355//regul…	biological_process;molecular_function	[P]biological regulation;[F]binding;	-2.13063
109011087	[P]GO:0033554//cellular response to stress;GO:0051716//cellular response to stimulus;GO:0090304//nucleic acid metabolic process;GO:0050896//response to stimulus;GO:0006807//nitrogen compound metabolic process;GO:0006259//DNA metabolic process;GO:0071704//organic substance metabolic process;GO:0008152//metabolic process;GO:0046483//heterocycle metabolic process;GO:0006281//DNA repair;GO:0044260//c…	molecular_function;biological_process;cellular_component	[C]cell;organelle;[P]response to stimulus;cellular process;metabolic process;[F]binding;catalytic activity;	1.76652
109011090	[P]GO:0044260//cellular macromolecule metabolic process;GO:0050896//response to stimulus;GO:0006281//DNA repair;GO:0006974//cellular response to DNA damage stimulus;GO:0044238//primary metabolic process;GO:0009987//cellular process;GO:0006807//nitrogen compound metabolic process;GO:0006950//response to stress;GO:0008152//metabolic process;GO:0071704//organic substance metabolic process;GO:0043170…	biological_process;molecular_function	[P]metabolic process;response to stimulus;cellular process;[F]catalytic activity;	3.27445
109011117	[P]GO:0044238//primary metabolic process;GO:0009889//regulation of biosynthetic process;GO:0051174//regulation of phosphorus metabolic process;GO:0016070//RNA metabolic process;GO:0050789//regulation of biological process;GO:0090304//nucleic acid metabolic process;GO:0010467//gene expression;GO:0050790//regulation of catalytic activity;GO:0000377//RNA splicing, via transesterification reactions w…	biological_process	[P]biological regulation;cellular process;metabolic process;	-1.20699
109011131	[P]GO:0043039//tRNA aminoacylation;GO:0010467//gene expression;GO:0006412//translation;GO:0016070//RNA metabolic process;GO:0090304//nucleic acid metabolic process;GO:1901564//organonitrogen compound metabolic process;GO:0019538//protein metabolic process;GO:0006518//peptide metabolic process;GO:0006807//nitrogen compound metabolic process;GO:0043436//oxoacid metabolic process;GO:0034660//ncRNA m…	molecular_function;biological_process	[P]metabolic process;cellular process;[F]binding;catalytic activity;	-1.68395
109011135	[P]GO:0006807//nitrogen compound metabolic process;GO:0006767//water-soluble vitamin metabolic process;GO:1901566//organonitrogen compound biosynthetic process;GO:1901362//organic cyclic compound biosynthetic process;GO:0042727//flavin-containing compound biosynthetic process;GO:0018130//heterocycle biosynthetic process;GO:0042364//water-soluble vitamin biosynthetic process;GO:0042726//flavin-con…	biological_process;molecular_function	[P]cellular process;metabolic process;[F]catalytic activity;	-7.98651
109011198	[P]GO:0008152//metabolic process;GO:0009308//amine metabolic process;GO:0071704//organic substance metabolic process;GO:0006807//nitrogen compound metabolic process;GO:1901564//organonitrogen compound metabolic process;[C]GO:0016020//membrane;GO:0031224//intrinsic component of membrane;GO:0016021//integral component of membrane;[F]GO:0046914//transition metal ion binding;GO:0003824//catalytic act…	cellular_component;biological_process;molecular_function	[C]membrane;membrane part;[P]metabolic process;[F]binding;catalytic activity;	1.05446
109011205	[P]GO:0050789//regulation of biological process;GO:0010604//positive regulation of macromolecule metabolic process;GO:0009893//positive regulation of metabolic process;GO:0031326//regulation of cellular biosynthetic process;GO:0019222//regulation of metabolic process;GO:0050794//regulation of cellular process;GO:0031325//positive regulation of cellular metabolic process;GO:2000112//regulation of …	molecular_function;biological_process;cellular_component	[C]organelle;cell;[P]biological regulation;[F]binding;	2.07142
109011222	[P]GO:0008152//metabolic process;GO:0043170//macromolecule metabolic process;GO:1901564//organonitrogen compound metabolic process;GO:0071704//organic substance metabolic process;GO:0030163//protein catabolic process;GO:1901565//organonitrogen compound catabolic process;GO:0009057//macromolecule catabolic process;GO:0019538//protein metabolic process;GO:0044238//primary metabolic process;GO:00090…	biological_process;cellular_component;molecular_function	[C]cell;[P]metabolic process;[F]catalytic activity;binding;	1.31639
109011231	[P]GO:0009058//biosynthetic process;GO:0000902//cell morphogenesis;GO:0003006//developmental process involved in reproduction;GO:0048856//anatomical structure development;GO:0009860//pollen tube growth;GO:0060560//developmental growth involved in morphogenesis;GO:0006650//glycerophospholipid metabolic process;GO:0009059//macromolecule biosynthetic process;GO:1903509//liposaccharide metabolic proc…	biological_process;cellular_component;molecular_function	[C]membrane part;membrane;[P]cellular process;reproduction;developmental process;growth;multi-organism process;multicellular organismal process;metabolic process;cellular component organization or biogenesis;reproductive process;[F]catalytic activity;	-1.2407
109011338	[P]GO:0031323//regulation of cellular metabolic process;GO:0051252//regulation of RNA metabolic process;GO:0065007//biological regulation;GO:0006355//regulation of transcription, DNA-templated;GO:1903506//regulation of nucleic acid-templated transcription;GO:0080090//regulation of primary metabolic process;GO:2000112//regulation of cellular macromolecule biosynthetic process;GO:0010556//regulatio…	molecular_function;biological_process;cellular_component	[C]cell;organelle;[P]biological regulation;[F]binding;	-1.31857
109011429	[P]GO:0044237//cellular metabolic process;GO:0006351//transcription, DNA-templated;GO:0044260//cellular macromolecule metabolic process;GO:0006725//cellular aromatic compound metabolic process;GO:0018130//heterocycle biosynthetic process;GO:0016070//RNA metabolic process;GO:0046483//heterocycle metabolic process;GO:0034641//cellular nitrogen compound metabolic process;GO:0008152//metabolic proces…	biological_process;molecular_function	[P]cellular process;metabolic process;[F]binding;	3.50712
109011481	[P]GO:0046483//heterocycle metabolic process;GO:0071704//organic substance metabolic process;GO:0006725//cellular aromatic compound metabolic process;GO:0034641//cellular nitrogen compound metabolic process;GO:0006807//nitrogen compound metabolic process;GO:0009987//cellular process;GO:0008152//metabolic process;GO:0006139//nucleobase-containing compound metabolic process;GO:0044238//primary meta…	molecular_function;biological_process	[P]metabolic process;cellular process;[F]catalytic activity;binding;	1.98335
109011589	[P]GO:0031326//regulation of cellular biosynthetic process;GO:0060255//regulation of macromolecule metabolic process;GO:0019219//regulation of nucleobase-containing compound metabolic process;GO:0009889//regulation of biosynthetic process;GO:0031323//regulation of cellular metabolic process;GO:0051252//regulation of RNA metabolic process;GO:0006357//regulation of transcription by RNA polymerase I…	biological_process;molecular_function	[P]biological regulation;[F]binding;	3.94298
109011652	[P]GO:0016053//organic acid biosynthetic process;GO:0044283//small molecule biosynthetic process;GO:0009058//biosynthetic process;GO:0006558//L-phenylalanine metabolic process;GO:1901576//organic substance biosynthetic process;GO:0009987//cellular process;GO:0044238//primary metabolic process;GO:0044249//cellular biosynthetic process;GO:0071704//organic substance metabolic process;GO:0044237//cel…	biological_process;molecular_function;cellular_component	[C]organelle part;organelle;cell;[P]cellular process;metabolic process;[F]catalytic activity;	3.15851
109012030	[P]GO:0006351//transcription, DNA-templated;GO:0046483//heterocycle metabolic process;GO:0008152//metabolic process;GO:0019438//aromatic compound biosynthetic process;GO:0044260//cellular macromolecule metabolic process;GO:0006139//nucleobase-containing compound metabolic process;GO:0006807//nitrogen compound metabolic process;GO:0016070//RNA metabolic process;GO:0006725//cellular aromatic compou…	molecular_function;biological_process;cellular_component	[C]organelle;organelle part;cell;protein-containing complex;[P]cellular process;metabolic process;[F]binding;transcription regulator activity;	-1.21334
109012043	[P]GO:0015833//peptide transport;GO:0071702//organic substance transport;GO:0051234//establishment of localization;GO:0006810//transport;GO:0071705//nitrogen compound transport;GO:0051179//localization;GO:0006857//oligopeptide transport;GO:0042886//amide transport;[C]GO:0016020//membrane;GO:0016021//integral component of membrane;GO:0031224//intrinsic component of membrane;[F]GO:0005215//transpor…	cellular_component;molecular_function;biological_process	[C]membrane part;membrane;[P]localization;[F]transporter activity;	-1.28542
109012066	[P]GO:2001141//regulation of RNA biosynthetic process;GO:0051171//regulation of nitrogen compound metabolic process;GO:1903506//regulation of nucleic acid-templated transcription;GO:0048731//system development;GO:0006950//response to stress;GO:2000112//regulation of cellular macromolecule biosynthetic process;GO:0019222//regulation of metabolic process;GO:0051252//regulation of RNA metabolic proc…	biological_process;cellular_component	[C]organelle;membrane-enclosed lumen;organelle part;cell;protein-containing complex;[P]developmental process;response to stimulus;multicellular organismal process;biological regulation;	-0.837332
109012088	[P]GO:0006082//organic acid metabolic process;GO:0009064//glutamine family amino acid metabolic process;GO:0006807//nitrogen compound metabolic process;GO:0044281//small molecule metabolic process;GO:0043436//oxoacid metabolic process;GO:0009987//cellular process;GO:0071704//organic substance metabolic process;GO:0006536//glutamate metabolic process;GO:0044238//primary metabolic process;GO:004423…	molecular_function;biological_process	[P]metabolic process;cellular process;[F]binding;catalytic activity;	2.04236
109012200	[P]GO:0006807//nitrogen compound metabolic process;GO:0034641//cellular nitrogen compound metabolic process;GO:0044238//primary metabolic process;GO:0009987//cellular process;GO:0055086//nucleobase-containing small molecule metabolic process;GO:0008152//metabolic process;GO:0034654//nucleobase-containing compound biosynthetic process;GO:1901362//organic cyclic compound biosynthetic process;GO:004…	molecular_function;biological_process	[P]metabolic process;cellular process;[F]catalytic activity;binding;	1.91607
109012288	[P]GO:0051252//regulation of RNA metabolic process;GO:0010556//regulation of macromolecule biosynthetic process;GO:0050794//regulation of cellular process;GO:0006355//regulation of transcription, DNA-templated;GO:0050789//regulation of biological process;GO:1903506//regulation of nucleic acid-templated transcription;GO:0060255//regulation of macromolecule metabolic process;GO:0019222//regulation …	biological_process;molecular_function	[P]biological regulation;[F]transcription regulator activity;	1.86696
109012344	[F]GO:0051536//iron-sulfur cluster binding;GO:0098809//nitrite reductase activity;GO:0016491//oxidoreductase activity;GO:0016661//oxidoreductase activity, acting on other nitrogenous compounds as donors;GO:0003824//catalytic activity;GO:0005488//binding;GO:0051537//2 iron, 2 sulfur cluster binding;GO:0051540//metal cluster binding;GO:0046857//oxidoreductase activity, acting on other nitrogenous c…	molecular_function	[F]binding;catalytic activity;	-1.83235
109012447	[P]GO:2000112//regulation of cellular macromolecule biosynthetic process;GO:0065007//biological regulation;GO:0031326//regulation of cellular biosynthetic process;GO:0010556//regulation of macromolecule biosynthetic process;GO:0031323//regulation of cellular metabolic process;GO:0009733//response to auxin;GO:0071365//cellular response to auxin stimulus;GO:0071310//cellular response to organic sub…	molecular_function;cellular_component;biological_process	[C]organelle;cell;[P]response to stimulus;biological regulation;signaling;cellular process;[F]binding;	-2.01385
109012622	[P]GO:0071704//organic substance metabolic process;GO:0043412//macromolecule modification;GO:0019684//photosynthesis, light reaction;GO:0044237//cellular metabolic process;GO:0009314//response to radiation;GO:0006091//generation of precursor metabolites and energy;GO:0036211//protein modification process;GO:0006807//nitrogen compound metabolic process;GO:0009987//cellular process;GO:1901564//orga…	molecular_function;biological_process;cellular_component	[C]cell;organelle;protein-containing complex;membrane;membrane part;organelle part;[P]cellular process;response to stimulus;metabolic process;[F]binding;	-2.97054
109012629	[P]GO:0006974//cellular response to DNA damage stimulus;GO:0044271//cellular nitrogen compound biosynthetic process;GO:0006281//DNA repair;GO:0006302//double-strand break repair;GO:0071704//organic substance metabolic process;GO:0009411//response to UV;GO:0006139//nucleobase-containing compound metabolic process;GO:0009058//biosynthetic process;GO:1901360//organic cyclic compound metabolic proces…	biological_process;molecular_function	[P]response to stimulus;metabolic process;cellular process;[F]binding;catalytic activity;	1.82502
109012686	[P]GO:1901565//organonitrogen compound catabolic process;GO:0006725//cellular aromatic compound metabolic process;GO:0009072//aromatic amino acid family metabolic process;GO:1902222//erythrose 4-phosphate/phosphoenolpyruvate family amino acid catabolic process;GO:0019439//aromatic compound catabolic process;GO:0006082//organic acid metabolic process;GO:1901361//organic cyclic compound catabolic p…	molecular_function;cellular_component;biological_process	[C]cell;[P]cellular process;metabolic process;[F]catalytic activity;	-2.16604
109012863	[P]GO:0009987//cellular process;GO:0044281//small molecule metabolic process;GO:0006520//cellular amino acid metabolic process;GO:0044237//cellular metabolic process;GO:0019752//carboxylic acid metabolic process;GO:0044238//primary metabolic process;GO:0008152//metabolic process;GO:0006082//organic acid metabolic process;GO:0071704//organic substance metabolic process;GO:0009058//biosynthetic pro…	molecular_function;biological_process	[P]metabolic process;cellular process;[F]catalytic activity;binding;	3.55825
109012893	[P]GO:0044237//cellular metabolic process;GO:0010467//gene expression;GO:0008152//metabolic process;GO:0019538//protein metabolic process;GO:0006807//nitrogen compound metabolic process;GO:0044238//primary metabolic process;GO:0044271//cellular nitrogen compound biosynthetic process;GO:0071704//organic substance metabolic process;GO:0044249//cellular biosynthetic process;GO:0043170//macromolecule…	molecular_function;cellular_component;biological_process	[C]cell;organelle;[P]metabolic process;cellular process;[F]structural molecule activity;	0.806952
109012894	[P]GO:1901360//organic cyclic compound metabolic process;GO:0009058//biosynthetic process;GO:0090304//nucleic acid metabolic process;GO:0006139//nucleobase-containing compound metabolic process;GO:0044249//cellular biosynthetic process;GO:0007049//cell cycle;GO:0006260//DNA replication;GO:0043170//macromolecule metabolic process;GO:0033260//nuclear DNA replication;GO:1902969//mitotic DNA replicat…	cellular_component;biological_process	[C]cell;organelle;[P]metabolic process;cellular process;	1.20995
109013104	[P]GO:0034641//cellular nitrogen compound metabolic process;GO:0046483//heterocycle metabolic process;GO:0072524//pyridine-containing compound metabolic process;GO:1901360//organic cyclic compound metabolic process;GO:0032787//monocarboxylic acid metabolic process;GO:0006807//nitrogen compound metabolic process;GO:0043436//oxoacid metabolic process;GO:0044237//cellular metabolic process;GO:000608…	molecular_function;cellular_component;biological_process	[C]cell;[P]cellular process;metabolic process;[F]catalytic activity;binding;	-2.84029
109013482	[P]GO:0006807//nitrogen compound metabolic process;GO:0034641//cellular nitrogen compound metabolic process;GO:0010467//gene expression;GO:0071704//organic substance metabolic process;GO:1901576//organic substance biosynthetic process;GO:0006412//translation;GO:0034645//cellular macromolecule biosynthetic process;GO:0044238//primary metabolic process;GO:0044271//cellular nitrogen compound biosynt…	biological_process;cellular_component;molecular_function	[C]organelle part;cell;protein-containing complex;organelle;[P]metabolic process;cellular process;[F]binding;structural molecule activity;	1.0711
109013486	[C]GO:0016021//integral component of membrane;GO:0016020//membrane;GO:0031224//intrinsic component of membrane;[F]GO:0016825//hydrolase activity, acting on acid phosphorus-nitrogen bonds;GO:0016787//hydrolase activity;GO:0003824//catalytic activity;GO:0008233//peptidase activity;GO:0140096//catalytic activity, acting on a protein;GO:0004252//serine-type endopeptidase activity;GO:0070011//peptidas…	cellular_component;molecular_function	[C]membrane part;membrane;[F]catalytic activity;	1.23688
109013640	[P]GO:0044238//primary metabolic process;GO:0044249//cellular biosynthetic process;GO:0043170//macromolecule metabolic process;GO:1901564//organonitrogen compound metabolic process;GO:0009987//cellular process;GO:0044267//cellular protein metabolic process;GO:0044260//cellular macromolecule metabolic process;GO:1901566//organonitrogen compound biosynthetic process;GO:1901576//organic substance bi…	molecular_function;cellular_component;biological_process	[C]cell;membrane;organelle;membrane part;[P]cellular process;metabolic process;[F]structural molecule activity;	-1.13484
109013658	[P]GO:0071702//organic substance transport;GO:1905039//carboxylic acid transmembrane transport;GO:0046942//carboxylic acid transport;GO:0034220//ion transmembrane transport;GO:0009987//cellular process;GO:0015849//organic acid transport;GO:0006865//amino acid transport;GO:0006811//ion transport;GO:0006810//transport;GO:0015711//organic anion transport;GO:0051234//establishment of localization;GO:…	molecular_function;cellular_component;biological_process	[C]membrane;membrane part;cell;[P]cellular process;localization;[F]transporter activity;	3.48018
109013713	[P]GO:0019219//regulation of nucleobase-containing compound metabolic process;GO:0080090//regulation of primary metabolic process;GO:2000112//regulation of cellular macromolecule biosynthetic process;GO:0006355//regulation of transcription, DNA-templated;GO:0065007//biological regulation;GO:0009889//regulation of biosynthetic process;GO:2001141//regulation of RNA biosynthetic process;GO:0051252//…	molecular_function;biological_process;cellular_component	[C]cell;organelle;[P]biological regulation;[F]binding;	2.49328
109013794	[P]GO:0044237//cellular metabolic process;GO:0000469//cleavage involved in rRNA processing;GO:0034470//ncRNA processing;GO:0046483//heterocycle metabolic process;GO:0034660//ncRNA metabolic process;GO:0071704//organic substance metabolic process;GO:0071840//cellular component organization or biogenesis;GO:0090502//RNA phosphodiester bond hydrolysis, endonucleolytic;GO:0006139//nucleobase-containi…	biological_process;cellular_component;molecular_function	[C]cell;membrane-enclosed lumen;organelle part;organelle;[P]cellular component organization or biogenesis;metabolic process;cellular process;[F]catalytic activity;	-1.51709
109013821	[P]GO:0006261//DNA-dependent DNA replication;GO:0006260//DNA replication;GO:0043170//macromolecule metabolic process;GO:0006725//cellular aromatic compound metabolic process;GO:0051301//cell division;GO:0034641//cellular nitrogen compound metabolic process;GO:0044249//cellular biosynthetic process;GO:0090304//nucleic acid metabolic process;GO:1901360//organic cyclic compound metabolic process;GO:…	biological_process	[P]metabolic process;cellular process;	2.47442
109013924	[P]GO:0034613//cellular protein localization;GO:0006810//transport;GO:0045184//establishment of protein localization;GO:0015031//protein transport;GO:0051641//cellular localization;GO:0070727//cellular macromolecule localization;GO:0042886//amide transport;GO:0015833//peptide transport;GO:0009987//cellular process;GO:0008104//protein localization;GO:0071702//organic substance transport;GO:0006886…	molecular_function;biological_process;cellular_component	[C]protein-containing complex;cell;[P]cellular process;localization;[F]binding;catalytic activity;	1.51511
109013928	[P]GO:0033554//cellular response to stress;GO:1901990//regulation of mitotic cell cycle phase transition;GO:0031570//DNA integrity checkpoint;GO:0008152//metabolic process;GO:0046483//heterocycle metabolic process;GO:0000724//double-strand break repair via homologous recombination;GO:1901987//regulation of cell cycle phase transition;GO:0061982//meiosis I cell cycle process;GO:1901991//negative r…	biological_process;cellular_component;molecular_function	[C]organelle;protein-containing complex;organelle part;cell;[P]biological regulation;reproductive process;reproduction;response to stimulus;cellular process;cellular component organization or biogenesis;metabolic process;[F]binding;catalytic activity;	-0.804271
109014094	[P]GO:0080090//regulation of primary metabolic process;GO:0060255//regulation of macromolecule metabolic process;GO:0065007//biological regulation;GO:2001141//regulation of RNA biosynthetic process;GO:0050794//regulation of cellular process;GO:0019219//regulation of nucleobase-containing compound metabolic process;GO:0051171//regulation of nitrogen compound metabolic process;GO:1903506//regulatio…	molecular_function;biological_process	[P]biological regulation;[F]binding;	1.39445
109014129	[P]GO:0008652//cellular amino acid biosynthetic process;GO:0009058//biosynthetic process;GO:0009987//cellular process;GO:1901566//organonitrogen compound biosynthetic process;GO:0006534//cysteine metabolic process;GO:0044237//cellular metabolic process;GO:1901605//alpha-amino acid metabolic process;GO:0046394//carboxylic acid biosynthetic process;GO:0000096//sulfur amino acid metabolic process;GO…	molecular_function;biological_process;cellular_component	[C]cell;[P]metabolic process;cellular process;[F]catalytic activity;	1.40691
109014160	[P]GO:0006807//nitrogen compound metabolic process;GO:0018105//peptidyl-serine phosphorylation;GO:0006796//phosphate-containing compound metabolic process;GO:1901564//organonitrogen compound metabolic process;GO:0044267//cellular protein metabolic process;GO:0065007//biological regulation;GO:0006464//cellular protein modification process;GO:0050789//regulation of biological process;GO:0009987//ce…	molecular_function;biological_process;cellular_component	[C]cell;organelle;[P]biological regulation;metabolic process;signaling;response to stimulus;cellular process;[F]catalytic activity;binding;	1.98335
109014209	[P]GO:0016540//protein autoprocessing;GO:0071704//organic substance metabolic process;GO:0019538//protein metabolic process;GO:0043170//macromolecule metabolic process;GO:1901564//organonitrogen compound metabolic process;GO:0016485//protein processing;GO:0051604//protein maturation;GO:0006807//nitrogen compound metabolic process;GO:0008152//metabolic process;GO:0044238//primary metabolic process…	biological_process;cellular_component	[C]membrane part;membrane;[P]metabolic process;	2.72319
109014380	[P]GO:0044271//cellular nitrogen compound biosynthetic process;GO:1901566//organonitrogen compound biosynthetic process;GO:0009058//biosynthetic process;GO:0009066//aspartate family amino acid metabolic process;GO:0019752//carboxylic acid metabolic process;GO:0008652//cellular amino acid biosynthetic process;GO:0006528//asparagine metabolic process;GO:1901607//alpha-amino acid biosynthetic proces…	molecular_function;biological_process	[P]cellular process;metabolic process;[F]catalytic activity;	-1.04062
109014434	[P]GO:0010556//regulation of macromolecule biosynthetic process;GO:0065007//biological regulation;GO:1903506//regulation of nucleic acid-templated transcription;GO:2000112//regulation of cellular macromolecule biosynthetic process;GO:0006355//regulation of transcription, DNA-templated;GO:0060255//regulation of macromolecule metabolic process;GO:0009889//regulation of biosynthetic process;GO:00800…	molecular_function;biological_process;cellular_component	[C]cell;organelle;[P]biological regulation;[F]binding;	-1.09857
109014498	[P]GO:0010468//regulation of gene expression;GO:0065007//biological regulation;GO:0009889//regulation of biosynthetic process;GO:0051252//regulation of RNA metabolic process;GO:2000112//regulation of cellular macromolecule biosynthetic process;GO:0019219//regulation of nucleobase-containing compound metabolic process;GO:0006355//regulation of transcription, DNA-templated;GO:0031323//regulation of…	cellular_component;molecular_function;biological_process	[C]organelle;cell;[P]biological regulation;[F]binding;	1.57184
109014535	[P]GO:0046907//intracellular transport;GO:0006403//RNA localization;GO:0071702//organic substance transport;GO:0015931//nucleobase-containing compound transport;GO:0051168//nuclear export;GO:0071705//nitrogen compound transport;GO:0051649//establishment of localization in cell;GO:0033036//macromolecule localization;GO:0097064//ncRNA export from nucleus;GO:0051030//snRNA transport;GO:0051169//nucl…	biological_process	[P]localization;cellular process;	-1.31629
109014748	[P]GO:0043605//cellular amide catabolic process;GO:0008152//metabolic process;GO:0071704//organic substance metabolic process;GO:0044281//small molecule metabolic process;GO:0009056//catabolic process;GO:0071941//nitrogen cycle metabolic process;GO:0044282//small molecule catabolic process;GO:0009987//cellular process;GO:0034641//cellular nitrogen compound metabolic process;GO:1901564//organonitr…	molecular_function;biological_process	[P]cellular process;metabolic process;[F]binding;catalytic activity;	3.61731
109014937	[P]GO:0051179//localization;GO:0051649//establishment of localization in cell;GO:0042886//amide transport;GO:0016192//vesicle-mediated transport;GO:0034613//cellular protein localization;GO:0015031//protein transport;GO:0033036//macromolecule localization;GO:0051234//establishment of localization;GO:0071702//organic substance transport;GO:0006886//intracellular protein transport;GO:0051641//cellu…	biological_process;molecular_function;cellular_component	[C]membrane part;membrane;[P]localization;cellular process;[F]binding;	2.61935
109015013	[P]GO:0044249//cellular biosynthetic process;GO:0010467//gene expression;GO:0043170//macromolecule metabolic process;GO:0006807//nitrogen compound metabolic process;GO:1901576//organic substance biosynthetic process;GO:0034645//cellular macromolecule biosynthetic process;GO:0034641//cellular nitrogen compound metabolic process;GO:0008152//metabolic process;GO:1901566//organonitrogen compound bios…	cellular_component;biological_process;molecular_function	[C]cell;organelle;[P]metabolic process;cellular process;[F]structural molecule activity;	-1.11734
109015471	[P]GO:0015031//protein transport;GO:0042886//amide transport;GO:0006887//exocytosis;GO:0015833//peptide transport;GO:0009987//cellular process;GO:0008104//protein localization;GO:0033036//macromolecule localization;GO:0016192//vesicle-mediated transport;GO:0071702//organic substance transport;GO:0071705//nitrogen compound transport;GO:0051179//localization;GO:0032940//secretion by cell;GO:0051234…	cellular_component;biological_process	[C]protein-containing complex;cell;[P]cellular process;localization;	2.48456
109015541	[P]GO:0009416//response to light stimulus;GO:0009411//response to UV;GO:0045717//negative regulation of fatty acid biosynthetic process;GO:0043170//macromolecule metabolic process;GO:0044237//cellular metabolic process;GO:0031324//negative regulation of cellular metabolic process;GO:0046483//heterocycle metabolic process;GO:0051716//cellular response to stimulus;GO:0045922//negative regulation of…	molecular_function;biological_process;cellular_component	[C]symplast;membrane;cell;cell junction;organelle;[P]response to stimulus;cellular process;biological regulation;metabolic process;[F]binding;catalytic activity;	-1.40034
109015547	[P]GO:0019219//regulation of nucleobase-containing compound metabolic process;GO:0007154//cell communication;GO:0051171//regulation of nitrogen compound metabolic process;GO:0050794//regulation of cellular process;GO:0071495//cellular response to endogenous stimulus;GO:0019222//regulation of metabolic process;GO:0042221//response to chemical;GO:0051716//cellular response to stimulus;GO:0007165//s…	molecular_function;cellular_component;biological_process	[C]cell;organelle;[P]biological regulation;signaling;response to stimulus;cellular process;[F]binding;	-0.982532
109016070	[P]GO:0015031//protein transport;GO:0070727//cellular macromolecule localization;GO:0006886//intracellular protein transport;GO:0071702//organic substance transport;GO:0051179//localization;GO:0051234//establishment of localization;GO:0033036//macromolecule localization;GO:0008104//protein localization;GO:0051641//cellular localization;GO:0006810//transport;GO:0051649//establishment of localizati…	biological_process;cellular_component;molecular_function	[C]organelle;cell;[P]cellular process;localization;[F]binding;	-1.52385
109016345	[P]GO:0010468//regulation of gene expression;GO:0050789//regulation of biological process;GO:2001141//regulation of RNA biosynthetic process;GO:0031326//regulation of cellular biosynthetic process;GO:0009889//regulation of biosynthetic process;GO:0031323//regulation of cellular metabolic process;GO:0050794//regulation of cellular process;GO:0010556//regulation of macromolecule biosynthetic proces…	biological_process;molecular_function	[P]biological regulation;[F]binding;	-0.82799
109016564	[P]GO:0009820//alkaloid metabolic process;GO:0044237//cellular metabolic process;GO:0044281//small molecule metabolic process;GO:0006725//cellular aromatic compound metabolic process;GO:0008152//metabolic process;GO:0072524//pyridine-containing compound metabolic process;GO:0006807//nitrogen compound metabolic process;GO:1901564//organonitrogen compound metabolic process;GO:0019752//carboxylic ac…	biological_process;molecular_function;cellular_component	[C]cell;[P]metabolic process;cellular process;[F]catalytic activity;binding;	-2.84029
109016663	[P]GO:0006790//sulfur compound metabolic process;GO:0019346//transsulfuration;GO:0071704//organic substance metabolic process;GO:0006082//organic acid metabolic process;GO:0050667//homocysteine metabolic process;GO:0006520//cellular amino acid metabolic process;GO:0044237//cellular metabolic process;GO:0009069//serine family amino acid metabolic process;GO:1901564//organonitrogen compound metabol…	biological_process;molecular_function	[P]cellular process;metabolic process;[F]catalytic activity;binding;	-1.83842
109017105	[P]GO:0060255//regulation of macromolecule metabolic process;GO:0065007//biological regulation;GO:0050789//regulation of biological process;GO:0050794//regulation of cellular process;GO:0019222//regulation of metabolic process;GO:0080090//regulation of primary metabolic process;GO:0051252//regulation of RNA metabolic process;GO:0019219//regulation of nucleobase-containing compound metabolic proce…	biological_process;molecular_function	[P]biological regulation;[F]binding;	2.0445
109017114	[C]GO:0016020//membrane;GO:0043226//organelle;GO:0043227//membrane-bounded organelle;GO:0031224//intrinsic component of membrane;GO:0005622//intracellular;GO:0005634//nucleus;GO:0016021//integral component of membrane;GO:0043229//intracellular organelle;GO:0043231//intracellular membrane-bounded organelle;[F]GO:0016811//hydrolase activity, acting on carbon-nitrogen (but not peptide) bonds, in lin…	molecular_function;cellular_component	[C]cell;membrane;organelle;membrane part;[F]catalytic activity;	1.87652
109017362	[P]GO:1901564//organonitrogen compound metabolic process;GO:0009987//cellular process;GO:0044237//cellular metabolic process;GO:0019752//carboxylic acid metabolic process;GO:0006520//cellular amino acid metabolic process;GO:0071704//organic substance metabolic process;GO:0006807//nitrogen compound metabolic process;GO:0043436//oxoacid metabolic process;GO:0008152//metabolic process;GO:0044238//pr…	molecular_function;biological_process	[P]cellular process;metabolic process;[F]binding;	-1.30849
109017428	[P]GO:0010468//regulation of gene expression;GO:0051171//regulation of nitrogen compound metabolic process;GO:2001141//regulation of RNA biosynthetic process;GO:0006355//regulation of transcription, DNA-templated;GO:0019219//regulation of nucleobase-containing compound metabolic process;GO:0065007//biological regulation;GO:1903506//regulation of nucleic acid-templated transcription;GO:0050794//re…	molecular_function;cellular_component;biological_process	[C]membrane part;membrane;[P]biological regulation;[F]catalytic activity;binding;	-1.83199
109017549	[P]GO:0015031//protein transport;GO:0051179//localization;GO:0033036//macromolecule localization;GO:0008104//protein localization;GO:0045184//establishment of protein localization;GO:0006810//transport;GO:0015833//peptide transport;GO:0042886//amide transport;GO:0071705//nitrogen compound transport;GO:0071702//organic substance transport;GO:0051234//establishment of localization;[C]GO:0031224//in…	cellular_component;biological_process	[C]membrane;membrane part;[P]localization;	2.72271
109017789	[P]GO:0009987//cellular process;GO:0071704//organic substance metabolic process;GO:0044281//small molecule metabolic process;GO:0044237//cellular metabolic process;GO:0006807//nitrogen compound metabolic process;GO:0044238//primary metabolic process;GO:0008152//metabolic process;GO:0009058//biosynthetic process;GO:0006520//cellular amino acid metabolic process;GO:1901564//organonitrogen compound …	biological_process;molecular_function	[P]cellular process;metabolic process;[F]binding;catalytic activity;	3.89531
109018004	[P]GO:0031323//regulation of cellular metabolic process;GO:2000112//regulation of cellular macromolecule biosynthetic process;GO:0051171//regulation of nitrogen compound metabolic process;GO:0006355//regulation of transcription, DNA-templated;GO:0050789//regulation of biological process;GO:0010556//regulation of macromolecule biosynthetic process;GO:0031326//regulation of cellular biosynthetic pr…	molecular_function;cellular_component;biological_process	[C]organelle;cell;[P]biological regulation;[F]binding;	2.81691
109018076	[P]GO:0009451//RNA modification;GO:0006139//nucleobase-containing compound metabolic process;GO:0090304//nucleic acid metabolic process;GO:0071704//organic substance metabolic process;GO:0044237//cellular metabolic process;GO:0009987//cellular process;GO:0044238//primary metabolic process;GO:0006725//cellular aromatic compound metabolic process;GO:0006807//nitrogen compound metabolic process;GO:0…	biological_process;molecular_function;cellular_component	[C]organelle;cell;[P]cellular process;metabolic process;[F]binding;	-1.77917
109018163	[P]GO:0006807//nitrogen compound metabolic process;GO:0018130//heterocycle biosynthetic process;GO:0042440//pigment metabolic process;GO:0006725//cellular aromatic compound metabolic process;GO:0006778//porphyrin-containing compound metabolic process;GO:0034641//cellular nitrogen compound metabolic process;GO:0006779//porphyrin-containing compound biosynthetic process;GO:0044271//cellular nitroge…	molecular_function;biological_process	[P]cellular process;metabolic process;[F]catalytic activity;binding;	1.37158
109018267	[P]GO:0008152//metabolic process;GO:0009058//biosynthetic process;[F]GO:0016740//transferase activity;GO:0008483//transaminase activity;GO:0003824//catalytic activity;GO:0043168//anion binding;GO:0043167//ion binding;GO:0030170//pyridoxal phosphate binding;GO:0036094//small molecule binding;GO:0070279//vitamin B6 binding;GO:0016769//transferase activity, transferring nitrogenous groups;GO:0019842…	biological_process;molecular_function	[P]metabolic process;[F]catalytic activity;binding;	-3.13589
109018377	[P]GO:0071704//organic substance metabolic process;GO:0044238//primary metabolic process;GO:0043436//oxoacid metabolic process;GO:1901564//organonitrogen compound metabolic process;GO:0006807//nitrogen compound metabolic process;GO:0009987//cellular process;GO:0019752//carboxylic acid metabolic process;GO:0044281//small molecule metabolic process;GO:0006520//cellular amino acid metabolic process;…	biological_process;molecular_function	[P]cellular process;metabolic process;[F]catalytic activity;	1.89116
109018463	[P]GO:0009987//cellular process;GO:0016192//vesicle-mediated transport;GO:0033036//macromolecule localization;GO:0006810//transport;GO:0071705//nitrogen compound transport;GO:0015833//peptide transport;GO:0045184//establishment of protein localization;GO:0051234//establishment of localization;GO:0051179//localization;GO:0042886//amide transport;GO:0006887//exocytosis;GO:0008104//protein localizat…	biological_process;cellular_component	[C]protein-containing complex;cell;[P]localization;cellular process;	2.56859
109018893	[F]GO:0008236//serine-type peptidase activity;GO:0017171//serine hydrolase activity;GO:0070008//serine-type exopeptidase activity;GO:0003824//catalytic activity;GO:0016787//hydrolase activity;GO:0016825//hydrolase activity, acting on acid phosphorus-nitrogen bonds;GO:0070011//peptidase activity, acting on L-amino acid peptides;GO:0140096//catalytic activity, acting on a protein;GO:0008233//peptid…	molecular_function	[F]catalytic activity;	1.39283
109019371	[P]GO:0008104//protein localization;GO:0000973//posttranscriptional tethering of RNA polymerase II gene DNA at nuclear periphery;GO:0051276//chromosome organization;GO:0007165//signal transduction;GO:0031349//positive regulation of defense response;GO:0002757//immune response-activating signal transduction;GO:0016043//cellular component organization;GO:0006886//intracellular protein transport;GO:…	biological_process;molecular_function;cellular_component	[C]protein-containing complex;membrane;cell;organelle;organelle part;[P]cellular component organization or biogenesis;cellular process;response to stimulus;signaling;localization;biological regulation;immune system process;[F]binding;structural molecule activity;	-1.11152
109019374	[P]GO:0006396//RNA processing;GO:0044237//cellular metabolic process;GO:0090304//nucleic acid metabolic process;GO:0034470//ncRNA processing;GO:0010467//gene expression;GO:0006139//nucleobase-containing compound metabolic process;GO:0008152//metabolic process;GO:0071704//organic substance metabolic process;GO:0008380//RNA splicing;GO:0034660//ncRNA metabolic process;GO:0006725//cellular aromatic …	cellular_component;biological_process;molecular_function	[C]membrane;membrane part;[P]cellular process;metabolic process;[F]catalytic activity;binding;	2.76126
109019387	[P]GO:0000959//mitochondrial RNA metabolic process;GO:0016556//mRNA modification;GO:0006807//nitrogen compound metabolic process;GO:0009451//RNA modification;GO:1901360//organic cyclic compound metabolic process;GO:0043170//macromolecule metabolic process;GO:0080156//mitochondrial mRNA modification;GO:0090304//nucleic acid metabolic process;GO:0008152//metabolic process;GO:0016070//RNA metabolic …	cellular_component;biological_process	[C]cell;organelle;[P]metabolic process;cellular process;	3.02798
109019389	[P]GO:0008652//cellular amino acid biosynthetic process;GO:0000096//sulfur amino acid metabolic process;GO:0046394//carboxylic acid biosynthetic process;GO:0006082//organic acid metabolic process;GO:1901566//organonitrogen compound biosynthetic process;GO:0006790//sulfur compound metabolic process;GO:0019752//carboxylic acid metabolic process;GO:1901607//alpha-amino acid biosynthetic process;GO:0…	biological_process;molecular_function	[P]metabolic process;cellular process;[F]catalytic activity;	3.98457
109019406	[P]GO:0008152//metabolic process;GO:0044238//primary metabolic process;GO:1901576//organic substance biosynthetic process;GO:0006260//DNA replication;GO:0034645//cellular macromolecule biosynthetic process;GO:0006139//nucleobase-containing compound metabolic process;GO:0071704//organic substance metabolic process;GO:0034641//cellular nitrogen compound metabolic process;GO:0006261//DNA-dependent D…	biological_process;molecular_function	[P]cellular process;metabolic process;[F]catalytic activity;binding;	2.83523
109019460	[P]GO:0065007//biological regulation;GO:0071704//organic substance metabolic process;GO:0043603//cellular amide metabolic process;GO:0042592//homeostatic process;GO:0050789//regulation of biological process;GO:0045454//cell redox homeostasis;GO:0044237//cellular metabolic process;GO:0008152//metabolic process;GO:0006790//sulfur compound metabolic process;GO:0050794//regulation of cellular process…	biological_process;molecular_function	[P]biological regulation;metabolic process;cellular process;[F]antioxidant activity;catalytic activity;binding;	2.65535
109019482	[P]GO:0044238//primary metabolic process;GO:0016070//RNA metabolic process;GO:0009058//biosynthetic process;GO:0009987//cellular process;GO:0008152//metabolic process;GO:0006260//DNA replication;GO:0006261//DNA-dependent DNA replication;GO:0034645//cellular macromolecule biosynthetic process;GO:0006259//DNA metabolic process;GO:0006725//cellular aromatic compound metabolic process;GO:0044237//cel…	molecular_function;biological_process;cellular_component	[C]cell;organelle;protein-containing complex;[P]metabolic process;cellular process;[F]binding;catalytic activity;	2.44566
109019834	[F]GO:0008233//peptidase activity;GO:0003824//catalytic activity;GO:0004185//serine-type carboxypeptidase activity;GO:0070008//serine-type exopeptidase activity;GO:0017171//serine hydrolase activity;GO:0016825//hydrolase activity, acting on acid phosphorus-nitrogen bonds;GO:0008236//serine-type peptidase activity;GO:0008238//exopeptidase activity;GO:0140096//catalytic activity, acting on a protei…	molecular_function	[F]catalytic activity;	2.53925
109019867	[P]GO:0016071//mRNA metabolic process;GO:0010467//gene expression;GO:0044085//cellular component biogenesis;GO:0006396//RNA processing;GO:0009987//cellular process;GO:0016070//RNA metabolic process;GO:0071826//ribonucleoprotein complex subunit organization;GO:0008380//RNA splicing;GO:0006807//nitrogen compound metabolic process;GO:0006139//nucleobase-containing compound metabolic process;GO:00003…	cellular_component;molecular_function;biological_process	[C]organelle;cell;protein-containing complex;organelle part;[P]cellular process;cellular component organization or biogenesis;metabolic process;[F]binding;	1.13697
109019950	[P]GO:0009733//response to auxin;GO:0009889//regulation of biosynthetic process;GO:0009725//response to hormone;GO:0031323//regulation of cellular metabolic process;GO:1903506//regulation of nucleic acid-templated transcription;GO:0051252//regulation of RNA metabolic process;GO:0007165//signal transduction;GO:0006355//regulation of transcription, DNA-templated;GO:0010468//regulation of gene expre…	cellular_component;biological_process	[C]cell;organelle;[P]response to stimulus;cellular process;signaling;biological regulation;	-2.17325
109019974	[P]GO:0042273//ribosomal large subunit biogenesis;GO:0016072//rRNA metabolic process;GO:0006364//rRNA processing;GO:0034641//cellular nitrogen compound metabolic process;GO:1901360//organic cyclic compound metabolic process;GO:0044085//cellular component biogenesis;GO:0042254//ribosome biogenesis;GO:0016070//RNA metabolic process;GO:0044238//primary metabolic process;GO:0008152//metabolic process…	molecular_function;cellular_component;biological_process	[C]cell;protein-containing complex;organelle part;organelle;[P]cellular component organization or biogenesis;cellular process;metabolic process;[F]structural molecule activity;binding;	-4.92433
109020027	[P]GO:0034641//cellular nitrogen compound metabolic process;GO:0044260//cellular macromolecule metabolic process;GO:0044238//primary metabolic process;GO:0006139//nucleobase-containing compound metabolic process;GO:0044237//cellular metabolic process;GO:0009987//cellular process;GO:0006725//cellular aromatic compound metabolic process;GO:0090304//nucleic acid metabolic process;GO:1901360//organic…	molecular_function;biological_process	[P]metabolic process;cellular process;[F]binding;	-1.7266
109020045	[P]GO:1901564//organonitrogen compound metabolic process;GO:0090407//organophosphate biosynthetic process;GO:0008152//metabolic process;GO:0044238//primary metabolic process;GO:1901566//organonitrogen compound biosynthetic process;GO:0019637//organophosphate metabolic process;GO:0071704//organic substance metabolic process;GO:0009058//biosynthetic process;GO:0009987//cellular process;GO:0046486//…	biological_process;molecular_function	[P]cellular process;metabolic process;[F]catalytic activity;	4.88678
109020138	[P]GO:0006355//regulation of transcription, DNA-templated;GO:0010556//regulation of macromolecule biosynthetic process;GO:0051252//regulation of RNA metabolic process;GO:0080090//regulation of primary metabolic process;GO:0065007//biological regulation;GO:0051171//regulation of nitrogen compound metabolic process;GO:0009889//regulation of biosynthetic process;GO:2001141//regulation of RNA biosynt…	molecular_function;biological_process;cellular_component	[C]cell;organelle;[P]biological regulation;[F]binding;	-2.10918
109020336	[P]GO:0051171//regulation of nitrogen compound metabolic process;GO:0060255//regulation of macromolecule metabolic process;GO:0009889//regulation of biosynthetic process;GO:1903506//regulation of nucleic acid-templated transcription;GO:0010556//regulation of macromolecule biosynthetic process;GO:0010468//regulation of gene expression;GO:0065007//biological regulation;GO:0051252//regulation of RNA…	molecular_function;biological_process;cellular_component	[C]cell;organelle;[P]biological regulation;[F]binding;	1.92
109020391	[P]GO:0044281//small molecule metabolic process;GO:0009058//biosynthetic process;GO:0046034//ATP metabolic process;GO:1902600//proton transmembrane transport;GO:0009145//purine nucleoside triphosphate biosynthetic process;GO:1901360//organic cyclic compound metabolic process;GO:0009987//cellular process;GO:0051179//localization;GO:0009201//ribonucleoside triphosphate biosynthetic process;GO:00904…	molecular_function;biological_process;cellular_component	[C]membrane part;protein-containing complex;cell;membrane;[P]localization;cellular process;metabolic process;[F]transporter activity;	1.17507
109020453	[P]GO:0044249//cellular biosynthetic process;GO:0009987//cellular process;GO:1901362//organic cyclic compound biosynthetic process;GO:0006139//nucleobase-containing compound metabolic process;GO:0090304//nucleic acid metabolic process;GO:0006725//cellular aromatic compound metabolic process;GO:0009059//macromolecule biosynthetic process;GO:0019438//aromatic compound biosynthetic process;GO:000635…	biological_process;cellular_component	[C]cell;organelle;[P]developmental process;metabolic process;cellular process;	1.71511
109020832	[P]GO:0016053//organic acid biosynthetic process;GO:0009094//L-phenylalanine biosynthetic process;GO:1901360//organic cyclic compound metabolic process;GO:0044238//primary metabolic process;GO:0019752//carboxylic acid metabolic process;GO:0071704//organic substance metabolic process;GO:0043436//oxoacid metabolic process;GO:1902223//erythrose 4-phosphate/phosphoenolpyruvate family amino acid biosy…	cellular_component;molecular_function;biological_process	[C]organelle;cell;organelle part;[P]cellular process;metabolic process;[F]catalytic activity;	1.80567
109020880	[P]GO:0006810//transport;GO:0006886//intracellular protein transport;GO:0070727//cellular macromolecule localization;GO:0015833//peptide transport;GO:0051649//establishment of localization in cell;GO:0051641//cellular localization;GO:0008104//protein localization;GO:0009987//cellular process;GO:0071702//organic substance transport;GO:0046907//intracellular transport;GO:0051179//localization;GO:00…	cellular_component;molecular_function;biological_process	[C]cell;organelle part;membrane;organelle;protein-containing complex;[P]cellular process;localization;[F]binding;	-0.788648
109020892	[P]GO:0016192//vesicle-mediated transport;GO:0015833//peptide transport;GO:0042886//amide transport;GO:0015031//protein transport;GO:0008104//protein localization;GO:0009987//cellular process;GO:0006810//transport;GO:0051234//establishment of localization;GO:0033036//macromolecule localization;GO:0051641//cellular localization;GO:0071702//organic substance transport;GO:0071705//nitrogen compound …	biological_process;cellular_component;molecular_function	[C]membrane;organelle part;organelle;cell;protein-containing complex;[P]cellular process;localization;[F]structural molecule activity;	1.12166
109020904	[P]GO:0006839//mitochondrial transport;GO:0033036//macromolecule localization;GO:0071705//nitrogen compound transport;GO:0006810//transport;GO:0065002//intracellular protein transmembrane transport;GO:0033365//protein localization to organelle;GO:0016043//cellular component organization;GO:0006605//protein targeting;GO:0072655//establishment of protein localization to mitochondrion;GO:0072594//es…	cellular_component;biological_process	[C]organelle;membrane;organelle part;cell;protein-containing complex;[P]cellular component organization or biogenesis;localization;cellular process;	-2.01121
109021042	[P]GO:0080090//regulation of primary metabolic process;GO:2001141//regulation of RNA biosynthetic process;GO:0065007//biological regulation;GO:0006355//regulation of transcription, DNA-templated;GO:0060255//regulation of macromolecule metabolic process;GO:0009889//regulation of biosynthetic process;GO:0010468//regulation of gene expression;GO:0031326//regulation of cellular biosynthetic process;G…	molecular_function;biological_process;cellular_component	[C]organelle;cell;[P]biological regulation;[F]binding;	-1.39637
109021248	[P]GO:0019752//carboxylic acid metabolic process;GO:1901565//organonitrogen compound catabolic process;GO:1902222//erythrose 4-phosphate/phosphoenolpyruvate family amino acid catabolic process;GO:1901575//organic substance catabolic process;GO:0019438//aromatic compound biosynthetic process;GO:0044249//cellular biosynthetic process;GO:1901605//alpha-amino acid metabolic process;GO:0032787//monoca…	biological_process;molecular_function;cellular_component	[C]cell;[P]cellular process;metabolic process;[F]catalytic activity;	1.61805
109021440	[P]GO:0009059//macromolecule biosynthetic process;GO:0006418//tRNA aminoacylation for protein translation;GO:0044281//small molecule metabolic process;GO:0043043//peptide biosynthetic process;GO:1901576//organic substance biosynthetic process;GO:0043603//cellular amide metabolic process;GO:0044260//cellular macromolecule metabolic process;GO:0043039//tRNA aminoacylation;GO:0043436//oxoacid metabo…	cellular_component;molecular_function;biological_process	[C]cell;[P]cellular process;metabolic process;[F]catalytic activity;binding;	-1.80476
109021509	[F]GO:0003824//catalytic activity;GO:0070008//serine-type exopeptidase activity;GO:0004180//carboxypeptidase activity;GO:0008236//serine-type peptidase activity;GO:0016787//hydrolase activity;GO:0017171//serine hydrolase activity;GO:0016825//hydrolase activity, acting on acid phosphorus-nitrogen bonds;GO:0008233//peptidase activity;GO:0008238//exopeptidase activity;GO:0140096//catalytic activity,…	molecular_function	[F]catalytic activity;	2.21243
109021618	[F]GO:0008238//exopeptidase activity;GO:0004185//serine-type carboxypeptidase activity;GO:0140096//catalytic activity, acting on a protein;GO:0016787//hydrolase activity;GO:0017171//serine hydrolase activity;GO:0008233//peptidase activity;GO:0008236//serine-type peptidase activity;GO:0004180//carboxypeptidase activity;GO:0016825//hydrolase activity, acting on acid phosphorus-nitrogen bonds;GO:007…	molecular_function	[F]catalytic activity;	0.885704
109021666	[P]GO:0006974//cellular response to DNA damage stimulus;GO:0090304//nucleic acid metabolic process;GO:0033554//cellular response to stress;GO:0044238//primary metabolic process;GO:0006281//DNA repair;GO:0034641//cellular nitrogen compound metabolic process;GO:0071704//organic substance metabolic process;GO:0044260//cellular macromolecule metabolic process;GO:0006259//DNA metabolic process;GO:0006…	biological_process;cellular_component;molecular_function	[C]membrane part;cell;membrane;organelle;organelle part;[P]metabolic process;response to stimulus;cellular process;[F]catalytic activity;binding;	-1.5324
109021689	[P]GO:0044238//primary metabolic process;GO:0080090//regulation of primary metabolic process;GO:0009987//cellular process;GO:0044085//cellular component biogenesis;GO:0006355//regulation of transcription, DNA-templated;GO:0044271//cellular nitrogen compound biosynthetic process;GO:1901576//organic substance biosynthetic process;GO:0006413//translational initiation;GO:0034622//cellular protein-con…	cellular_component;biological_process;molecular_function	[C]cell;protein-containing complex;[P]biological regulation;cellular component organization or biogenesis;cellular process;response to stimulus;metabolic process;[F]translation regulator activity;binding;	-2.7833
109021690	[P]GO:0006281//DNA repair;GO:0006950//response to stress;GO:0006725//cellular aromatic compound metabolic process;GO:0044249//cellular biosynthetic process;GO:0043603//cellular amide metabolic process;GO:0044238//primary metabolic process;GO:0044085//cellular component biogenesis;GO:0022613//ribonucleoprotein complex biogenesis;GO:0001732//formation of cytoplasmic translation initiation complex;G…	biological_process;molecular_function;cellular_component	[C]cell;protein-containing complex;[P]metabolic process;cellular process;cellular component organization or biogenesis;response to stimulus;[F]binding;translation regulator activity;	-2.10446
109021767	[P]GO:0000463//maturation of LSU-rRNA from tricistronic rRNA transcript (SSU-rRNA, 5.8S rRNA, LSU-rRNA);GO:0006396//RNA processing;GO:0044085//cellular component biogenesis;GO:0071840//cellular component organization or biogenesis;GO:1901360//organic cyclic compound metabolic process;GO:0010467//gene expression;GO:0071704//organic substance metabolic process;GO:0043170//macromolecule metabolic pr…	cellular_component;molecular_function;biological_process	[C]organelle part;organelle;protein-containing complex;cell;[P]metabolic process;cellular process;cellular component organization or biogenesis;[F]structural molecule activity;binding;	1.01692
109021883	[P]GO:0006508//proteolysis;GO:0044238//primary metabolic process;GO:0006807//nitrogen compound metabolic process;GO:0009987//cellular process;GO:0019538//protein metabolic process;GO:0071586//CAAX-box protein processing;GO:0071704//organic substance metabolic process;GO:0008152//metabolic process;GO:1901564//organonitrogen compound metabolic process;GO:0051604//protein maturation;GO:0080120//CAAX…	molecular_function;biological_process	[P]cellular process;metabolic process;[F]catalytic activity;	-1.17738
109021970	[P]GO:0019538//protein metabolic process;GO:0043603//cellular amide metabolic process;GO:0034641//cellular nitrogen compound metabolic process;GO:0044267//cellular protein metabolic process;GO:0044249//cellular biosynthetic process;GO:1901566//organonitrogen compound biosynthetic process;GO:0006807//nitrogen compound metabolic process;GO:0043604//amide biosynthetic process;GO:0006518//peptide met…	cellular_component;biological_process;molecular_function	[C]cell;organelle;[P]cellular process;metabolic process;[F]structural molecule activity;	1.01407
109021987	[P]GO:0044106//cellular amine metabolic process;GO:0019752//carboxylic acid metabolic process;GO:0044249//cellular biosynthetic process;GO:0009058//biosynthetic process;GO:0009072//aromatic amino acid family metabolic process;GO:0043436//oxoacid metabolic process;GO:0006568//tryptophan metabolic process;GO:0046219//indolalkylamine biosynthetic process;GO:0009987//cellular process;GO:0009308//amin…	molecular_function;biological_process	[P]metabolic process;cellular process;[F]catalytic activity;	1.76302
109022006	[P]GO:0009889//regulation of biosynthetic process;GO:0019219//regulation of nucleobase-containing compound metabolic process;GO:0048583//regulation of response to stimulus;GO:0051171//regulation of nitrogen compound metabolic process;GO:1903506//regulation of nucleic acid-templated transcription;GO:2000028//regulation of photoperiodism, flowering;GO:0010556//regulation of macromolecule biosynthet…	biological_process	[P]biological regulation;	-0.840354
109022044	[F]GO:0016842//amidine-lyase activity;GO:0061929//gamma-glutamylaminecyclotransferase activity;GO:0016840//carbon-nitrogen lyase activity;GO:0016829//lyase activity;GO:0016740//transferase activity;GO:0003824//catalytic activity;	molecular_function	[F]catalytic activity;	-3.76463
109022197	[P]GO:0008152//metabolic process;GO:0071704//organic substance metabolic process;GO:0043603//cellular amide metabolic process;GO:0140053//mitochondrial gene expression;GO:0019538//protein metabolic process;GO:0043043//peptide biosynthetic process;GO:0009059//macromolecule biosynthetic process;GO:0032543//mitochondrial translation;GO:0044271//cellular nitrogen compound biosynthetic process;GO:0043…	biological_process;cellular_component;molecular_function	[C]organelle part;protein-containing complex;membrane-enclosed lumen;organelle;cell;[P]metabolic process;cellular process;[F]structural molecule activity;	-2.98986
109022207	[P]GO:0065007//biological regulation;GO:1903506//regulation of nucleic acid-templated transcription;GO:0009889//regulation of biosynthetic process;GO:0006355//regulation of transcription, DNA-templated;GO:0060255//regulation of macromolecule metabolic process;GO:0010556//regulation of macromolecule biosynthetic process;GO:0031326//regulation of cellular biosynthetic process;GO:2001141//regulation…	biological_process;cellular_component;molecular_function	[C]organelle;cell;protein-containing complex;organelle part;[P]biological regulation;[F]binding;transcription regulator activity;	-1.68919
109022270	[P]GO:0006412//translation;GO:1901576//organic substance biosynthetic process;GO:0044238//primary metabolic process;GO:1901566//organonitrogen compound biosynthetic process;GO:0044237//cellular metabolic process;GO:0009058//biosynthetic process;GO:0043170//macromolecule metabolic process;GO:0009987//cellular process;GO:0044267//cellular protein metabolic process;GO:0034645//cellular macromolecule…	molecular_function;biological_process;cellular_component	[C]cell;organelle;[P]cellular process;metabolic process;[F]structural molecule activity;	4.27371
118343715	[P]GO:2000112//regulation of cellular macromolecule biosynthetic process;GO:0019222//regulation of metabolic process;GO:0006355//regulation of transcription, DNA-templated;GO:1902680//positive regulation of RNA biosynthetic process;GO:0048518//positive regulation of biological process;GO:0031328//positive regulation of cellular biosynthetic process;GO:0065007//biological regulation;GO:0031325//po…	molecular_function;biological_process;cellular_component	[C]cell;organelle;[P]biological regulation;[F]binding;transcription regulator activity;	5.40446
118343756	[P]GO:0050789//regulation of biological process;GO:0031400//negative regulation of protein modification process;GO:0042326//negative regulation of phosphorylation;GO:0044283//small molecule biosynthetic process;GO:0010605//negative regulation of macromolecule metabolic process;GO:0090304//nucleic acid metabolic process;GO:0019222//regulation of metabolic process;GO:0032268//regulation of cellular…	cellular_component;biological_process;molecular_function	[C]organelle part;membrane;organelle;cell;membrane part;[P]biological regulation;cellular process;metabolic process;developmental process;[F]catalytic activity;binding;	5.56168
118343937	[P]GO:0006518//peptide metabolic process;GO:0009058//biosynthetic process;GO:1901576//organic substance biosynthetic process;GO:0010467//gene expression;GO:0044271//cellular nitrogen compound biosynthetic process;GO:0043043//peptide biosynthetic process;GO:0044249//cellular biosynthetic process;GO:0043603//cellular amide metabolic process;GO:0034645//cellular macromolecule biosynthetic process;GO…	molecular_function;cellular_component;biological_process	[C]organelle part;cell;protein-containing complex;organelle;[P]metabolic process;cellular process;[F]structural molecule activity;	2.3415
118344194	[F]GO:0016787//hydrolase activity;GO:0008233//peptidase activity;GO:0008236//serine-type peptidase activity;GO:0140096//catalytic activity, acting on a protein;GO:0070011//peptidase activity, acting on L-amino acid peptides;GO:0016825//hydrolase activity, acting on acid phosphorus-nitrogen bonds;GO:0003824//catalytic activity;GO:0017171//serine hydrolase activity;	molecular_function	[F]catalytic activity;	0.949776
118344496	[P]GO:1903506//regulation of nucleic acid-templated transcription;GO:0050794//regulation of cellular process;GO:0019219//regulation of nucleobase-containing compound metabolic process;GO:0010556//regulation of macromolecule biosynthetic process;GO:0010468//regulation of gene expression;GO:0065007//biological regulation;GO:0006355//regulation of transcription, DNA-templated;GO:0009889//regulation …	molecular_function;biological_process	[P]biological regulation;[F]transcription regulator activity;	4.53762
118344962	[P]GO:0071704//organic substance metabolic process;GO:1901362//organic cyclic compound biosynthetic process;GO:0034033//purine nucleoside bisphosphate biosynthetic process;GO:0032787//monocarboxylic acid metabolic process;GO:0009259//ribonucleotide metabolic process;GO:0034030//ribonucleoside bisphosphate biosynthetic process;GO:0009165//nucleotide biosynthetic process;GO:0006084//acetyl-CoA meta…	biological_process;molecular_function	[P]metabolic process;cellular process;[F]catalytic activity;	1.19756
118345276	[P]GO:0046483//heterocycle metabolic process;GO:0044238//primary metabolic process;GO:0006163//purine nucleotide metabolic process;GO:0009205//purine ribonucleoside triphosphate metabolic process;GO:0009142//nucleoside triphosphate biosynthetic process;GO:0055085//transmembrane transport;GO:0019637//organophosphate metabolic process;GO:0015672//monovalent inorganic cation transport;GO:0044281//sm…	biological_process;molecular_function	[P]metabolic process;localization;cellular process;[F]binding;catalytic activity;	-3.88189
118345303	[P]GO:0070727//cellular macromolecule localization;GO:0016192//vesicle-mediated transport;GO:0051234//establishment of localization;GO:0016197//endosomal transport;GO:0071705//nitrogen compound transport;GO:0042147//retrograde transport, endosome to Golgi;GO:0034613//cellular protein localization;GO:0071702//organic substance transport;GO:0009987//cellular process;GO:0046907//intracellular transp…	cellular_component;molecular_function;biological_process	[C]protein-containing complex;cell;membrane;organelle part;organelle;[P]localization;cellular process;[F]binding;molecular function regulator;	3.31271
118345731	[P]GO:0006032//chitin catabolic process;GO:0009987//cellular process;GO:0006040//amino sugar metabolic process;GO:0006807//nitrogen compound metabolic process;GO:0043170//macromolecule metabolic process;GO:1901135//carbohydrate derivative metabolic process;GO:0044238//primary metabolic process;GO:1901565//organonitrogen compound catabolic process;GO:0071704//organic substance metabolic process;GO…	biological_process;molecular_function	[P]metabolic process;cellular process;[F]binding;catalytic activity;	-2.76839
118346107	[P]GO:0044265//cellular macromolecule catabolic process;GO:0019941//modification-dependent protein catabolic process;GO:0044248//cellular catabolic process;GO:0009056//catabolic process;GO:0008152//metabolic process;GO:0006807//nitrogen compound metabolic process;GO:0044267//cellular protein metabolic process;GO:1901565//organonitrogen compound catabolic process;GO:0044260//cellular macromolecule…	molecular_function;biological_process	[P]metabolic process;cellular process;[F]catalytic activity;	1.79815
118347733	[P]GO:1901360//organic cyclic compound metabolic process;GO:0006402//mRNA catabolic process;GO:0006725//cellular aromatic compound metabolic process;GO:0034655//nucleobase-containing compound catabolic process;GO:0000291//nuclear-transcribed mRNA catabolic process, exonucleolytic;GO:0006396//RNA processing;GO:0050789//regulation of biological process;GO:0044260//cellular macromolecule metabolic p…	biological_process;cellular_component;molecular_function	[C]cell;organelle;protein-containing complex;membrane-enclosed lumen;organelle part;[P]metabolic process;cellular process;biological regulation;[F]catalytic activity;binding;	-4.79588
118347981	[P]GO:0071704//organic substance metabolic process;GO:0044260//cellular macromolecule metabolic process;GO:0006950//response to stress;GO:0006974//cellular response to DNA damage stimulus;GO:0033554//cellular response to stress;GO:0044238//primary metabolic process;GO:0006725//cellular aromatic compound metabolic process;GO:0034641//cellular nitrogen compound metabolic process;GO:0006281//DNA rep…	biological_process;molecular_function;cellular_component	[C]membrane;membrane part;[P]response to stimulus;cellular process;metabolic process;[F]catalytic activity;binding;	-1.62029
118348172	[P]GO:0034641//cellular nitrogen compound metabolic process;GO:0043170//macromolecule metabolic process;GO:0044237//cellular metabolic process;GO:0044238//primary metabolic process;GO:0090304//nucleic acid metabolic process;GO:0009987//cellular process;GO:0071704//organic substance metabolic process;GO:0006725//cellular aromatic compound metabolic process;GO:0044260//cellular macromolecule metabo…	biological_process;molecular_function	[P]cellular process;metabolic process;[F]binding;	-1.27594
118348493	[P]GO:0044238//primary metabolic process;GO:0034641//cellular nitrogen compound metabolic process;GO:0046483//heterocycle metabolic process;GO:1901360//organic cyclic compound metabolic process;GO:0016070//RNA metabolic process;GO:0009987//cellular process;GO:0006725//cellular aromatic compound metabolic process;GO:0010467//gene expression;GO:0090304//nucleic acid metabolic process;GO:0043170//ma…	biological_process	[P]metabolic process;cellular process;	2.76966
118348495	[P]GO:1901360//organic cyclic compound metabolic process;GO:0046483//heterocycle metabolic process;GO:0009987//cellular process;GO:0044237//cellular metabolic process;GO:0034641//cellular nitrogen compound metabolic process;GO:0044260//cellular macromolecule metabolic process;GO:0008152//metabolic process;GO:0071704//organic substance metabolic process;GO:0006139//nucleobase-containing compound m…	biological_process;molecular_function	[P]metabolic process;cellular process;[F]catalytic activity;binding;	4.50806
118348497	[P]GO:0044238//primary metabolic process;GO:0034641//cellular nitrogen compound metabolic process;GO:0090304//nucleic acid metabolic process;GO:1901360//organic cyclic compound metabolic process;GO:0044237//cellular metabolic process;GO:0015074//DNA integration;GO:0008152//metabolic process;GO:0006725//cellular aromatic compound metabolic process;GO:0006807//nitrogen compound metabolic process;GO…	molecular_function;biological_process	[P]metabolic process;cellular process;[F]binding;	-1.77355
118348648	[P]GO:0090304//nucleic acid metabolic process;GO:1901360//organic cyclic compound metabolic process;GO:0006139//nucleobase-containing compound metabolic process;GO:0034641//cellular nitrogen compound metabolic process;GO:0046483//heterocycle metabolic process;GO:0006259//DNA metabolic process;GO:0009987//cellular process;GO:0008152//metabolic process;GO:0015074//DNA integration;GO:0043170//macrom…	molecular_function;biological_process	[P]cellular process;metabolic process;[F]binding;	-1.5448
118348656	[P]GO:0071704//organic substance metabolic process;GO:1901360//organic cyclic compound metabolic process;GO:0006139//nucleobase-containing compound metabolic process;GO:0008152//metabolic process;GO:0043170//macromolecule metabolic process;GO:0044237//cellular metabolic process;GO:0006259//DNA metabolic process;GO:0006725//cellular aromatic compound metabolic process;GO:0006807//nitrogen compound…	biological_process;molecular_function	[P]cellular process;metabolic process;[F]binding;	-1.71926
118349035	[P]GO:0050789//regulation of biological process;GO:0009889//regulation of biosynthetic process;GO:2000112//regulation of cellular macromolecule biosynthetic process;GO:1903506//regulation of nucleic acid-templated transcription;GO:0019219//regulation of nucleobase-containing compound metabolic process;GO:0006355//regulation of transcription, DNA-templated;GO:0019222//regulation of metabolic proce…	cellular_component;molecular_function;biological_process	[C]cell;organelle;[P]biological regulation;[F]binding;	-1.4991
118349313	[P]GO:1903506//regulation of nucleic acid-templated transcription;GO:0031326//regulation of cellular biosynthetic process;GO:0050789//regulation of biological process;GO:0006355//regulation of transcription, DNA-templated;GO:0051252//regulation of RNA metabolic process;GO:0080090//regulation of primary metabolic process;GO:2000112//regulation of cellular macromolecule biosynthetic process;GO:2001…	biological_process;cellular_component	[C]organelle;protein-containing complex;membrane-enclosed lumen;cell;organelle part;[P]biological regulation;	-2.52485
118349542	[P]GO:0050794//regulation of cellular process;GO:0051252//regulation of RNA metabolic process;GO:2001141//regulation of RNA biosynthetic process;GO:0080090//regulation of primary metabolic process;GO:0050789//regulation of biological process;GO:0031326//regulation of cellular biosynthetic process;GO:0010556//regulation of macromolecule biosynthetic process;GO:0065007//biological regulation;GO:003…	biological_process;molecular_function;cellular_component	[C]organelle;cell;[P]biological regulation;[F]binding;	-4.91957
118349578	[P]GO:0009987//cellular process;GO:0043170//macromolecule metabolic process;GO:0044238//primary metabolic process;GO:0090304//nucleic acid metabolic process;GO:0006139//nucleobase-containing compound metabolic process;GO:0006807//nitrogen compound metabolic process;GO:0046483//heterocycle metabolic process;GO:0006259//DNA metabolic process;GO:0071704//organic substance metabolic process;GO:001507…	molecular_function;cellular_component;biological_process	[C]cell;organelle;organelle part;[P]cellular process;metabolic process;[F]binding;	-1.28052
118349603	[P]GO:0019438//aromatic compound biosynthetic process;GO:0006807//nitrogen compound metabolic process;GO:0044282//small molecule catabolic process;GO:0044281//small molecule metabolic process;GO:0006725//cellular aromatic compound metabolic process;GO:0009987//cellular process;GO:0006520//cellular amino acid metabolic process;GO:0009056//catabolic process;GO:1901576//organic substance biosyntheti…	molecular_function;biological_process;cellular_component	[C]cell;[P]metabolic process;cellular process;[F]catalytic activity;	-2.94193
118349639	[P]GO:0019219//regulation of nucleobase-containing compound metabolic process;GO:0019222//regulation of metabolic process;GO:0031323//regulation of cellular metabolic process;GO:0051252//regulation of RNA metabolic process;GO:0050794//regulation of cellular process;GO:2001141//regulation of RNA biosynthetic process;GO:0031326//regulation of cellular biosynthetic process;GO:0051171//regulation of …	biological_process	[P]biological regulation;	6.83957
118349863	[P]GO:0071704//organic substance metabolic process;GO:0065007//biological regulation;GO:0009987//cellular process;GO:0046483//heterocycle metabolic process;GO:0009690//cytokinin metabolic process;GO:0008152//metabolic process;GO:0010817//regulation of hormone levels;GO:0009308//amine metabolic process;GO:1901564//organonitrogen compound metabolic process;GO:0044237//cellular metabolic process;GO:…	biological_process;molecular_function	[P]metabolic process;biological regulation;cellular process;[F]catalytic activity;binding;	3.84401
BGI_novel_G000027	[P]GO:0006753//nucleoside phosphate metabolic process;GO:0018130//heterocycle biosynthetic process;GO:0098662//inorganic cation transmembrane transport;GO:0009150//purine ribonucleotide metabolic process;GO:0006793//phosphorus metabolic process;GO:0009199//ribonucleoside triphosphate metabolic process;GO:0009145//purine nucleoside triphosphate biosynthetic process;GO:0043604//amide biosynthetic p…	biological_process;cellular_component;molecular_function	[C]organelle;protein-containing complex;membrane;cell;[P]metabolic process;cellular process;localization;[F]structural molecule activity;transporter activity;binding;catalytic activity;	-5.56966
BGI_novel_G000041	[P]GO:0060255//regulation of macromolecule metabolic process;GO:0050794//regulation of cellular process;GO:0009889//regulation of biosynthetic process;GO:1903506//regulation of nucleic acid-templated transcription;GO:0051171//regulation of nitrogen compound metabolic process;GO:0065007//biological regulation;GO:0080090//regulation of primary metabolic process;GO:0031323//regulation of cellular me…	biological_process	[P]biological regulation;	-1.30833
BGI_novel_G000060	[P]GO:0006397//mRNA processing;GO:0043170//macromolecule metabolic process;GO:0071704//organic substance metabolic process;GO:0046483//heterocycle metabolic process;GO:0010467//gene expression;GO:0009987//cellular process;GO:0006396//RNA processing;GO:0090304//nucleic acid metabolic process;GO:0034641//cellular nitrogen compound metabolic process;GO:0006807//nitrogen compound metabolic process;GO…	molecular_function;cellular_component;biological_process	[C]cell;organelle;[P]metabolic process;cellular process;[F]binding;	-1.57092
BGI_novel_G000080	[P]GO:1903506//regulation of nucleic acid-templated transcription;GO:0051171//regulation of nitrogen compound metabolic process;GO:0010556//regulation of macromolecule biosynthetic process;GO:0031323//regulation of cellular metabolic process;GO:0051252//regulation of RNA metabolic process;GO:0050789//regulation of biological process;GO:0080090//regulation of primary metabolic process;GO:0010468//…	biological_process;molecular_function	[P]biological regulation;[F]binding;	2.89566
BGI_novel_G000113	[P]GO:0031323//regulation of cellular metabolic process;GO:0051252//regulation of RNA metabolic process;GO:0051171//regulation of nitrogen compound metabolic process;GO:0010556//regulation of macromolecule biosynthetic process;GO:0031326//regulation of cellular biosynthetic process;GO:0065007//biological regulation;GO:0060255//regulation of macromolecule metabolic process;GO:0010468//regulation o…	molecular_function;biological_process	[P]biological regulation;[F]catalytic activity;	-2.86742
BGI_novel_G000125	[P]GO:0008152//metabolic process;GO:0006139//nucleobase-containing compound metabolic process;GO:0044260//cellular macromolecule metabolic process;GO:0006259//DNA metabolic process;GO:0009987//cellular process;GO:0043170//macromolecule metabolic process;GO:0015074//DNA integration;GO:0090304//nucleic acid metabolic process;GO:0044237//cellular metabolic process;GO:0044238//primary metabolic proce…	molecular_function;cellular_component;biological_process	[C]cell;organelle;organelle part;[P]metabolic process;cellular process;[F]binding;catalytic activity;	-1.51983
BGI_novel_G000139	[P]GO:0009163//nucleoside biosynthetic process;GO:0006725//cellular aromatic compound metabolic process;GO:0009209//pyrimidine ribonucleoside triphosphate biosynthetic process;GO:0042455//ribonucleoside biosynthetic process;GO:0046390//ribose phosphate biosynthetic process;GO:0072527//pyrimidine-containing compound metabolic process;GO:0009058//biosynthetic process;GO:0090407//organophosphate bio…	molecular_function;biological_process;cellular_component	[C]cell;organelle part;protein-containing complex;organelle;[P]metabolic process;cellular process;[F]catalytic activity;binding;	-2.9715
BGI_novel_G000159	[P]GO:0015074//DNA integration;GO:0071704//organic substance metabolic process;GO:0006725//cellular aromatic compound metabolic process;GO:0046483//heterocycle metabolic process;GO:1901360//organic cyclic compound metabolic process;GO:0006807//nitrogen compound metabolic process;GO:0006139//nucleobase-containing compound metabolic process;GO:0090304//nucleic acid metabolic process;GO:0044260//cel…	molecular_function;biological_process;cellular_component	[C]organelle;organelle part;cell;membrane;[P]cellular process;metabolic process;[F]binding;	3.30898
BGI_novel_G000170	[P]GO:0060255//regulation of macromolecule metabolic process;GO:0031323//regulation of cellular metabolic process;GO:0080090//regulation of primary metabolic process;GO:0050789//regulation of biological process;GO:0065007//biological regulation;GO:0050794//regulation of cellular process;GO:2000112//regulation of cellular macromolecule biosynthetic process;GO:0009889//regulation of biosynthetic pr…	biological_process;molecular_function	[P]biological regulation;[F]binding;	-1.27842
BGI_novel_G000178	[P]GO:0044237//cellular metabolic process;GO:0044260//cellular macromolecule metabolic process;GO:0006807//nitrogen compound metabolic process;GO:0008152//metabolic process;GO:0015074//DNA integration;GO:0006725//cellular aromatic compound metabolic process;GO:0034641//cellular nitrogen compound metabolic process;GO:0009987//cellular process;GO:1901360//organic cyclic compound metabolic process;G…	cellular_component;biological_process;molecular_function	[C]cell;organelle;organelle part;membrane;[P]metabolic process;cellular process;[F]binding;	-4.21666
BGI_novel_G000182	[P]GO:0044237//cellular metabolic process;GO:0090304//nucleic acid metabolic process;GO:0008152//metabolic process;GO:0006725//cellular aromatic compound metabolic process;GO:0006139//nucleobase-containing compound metabolic process;GO:0006259//DNA metabolic process;GO:0071704//organic substance metabolic process;GO:0015074//DNA integration;GO:0044260//cellular macromolecule metabolic process;GO:…	biological_process;molecular_function;cellular_component	[C]organelle part;organelle;cell;[P]cellular process;metabolic process;[F]binding;	-2.35898
BGI_novel_G000196	[P]GO:0071704//organic substance metabolic process;GO:0044260//cellular macromolecule metabolic process;GO:1901360//organic cyclic compound metabolic process;GO:0009987//cellular process;GO:0015074//DNA integration;GO:0006259//DNA metabolic process;GO:0008152//metabolic process;GO:0006139//nucleobase-containing compound metabolic process;GO:0043170//macromolecule metabolic process;GO:0006807//nit…	molecular_function;cellular_component;biological_process	[C]cell;organelle;[P]metabolic process;cellular process;[F]catalytic activity;binding;	-1.57354
BGI_novel_G000213	[P]GO:0010467//gene expression;GO:0018130//heterocycle biosynthetic process;GO:0060255//regulation of macromolecule metabolic process;GO:2001141//regulation of RNA biosynthetic process;GO:0032502//developmental process;GO:0046483//heterocycle metabolic process;GO:0006351//transcription, DNA-templated;GO:0050789//regulation of biological process;GO:0006139//nucleobase-containing compound metabolic…	biological_process;molecular_function;cellular_component	[C]cell;organelle;[P]developmental process;cellular process;metabolic process;biological regulation;[F]binding;	-6.73463
BGI_novel_G000251	[P]GO:0045184//establishment of protein localization;GO:0016192//vesicle-mediated transport;GO:0042886//amide transport;GO:0015833//peptide transport;GO:0070727//cellular macromolecule localization;GO:0034613//cellular protein localization;GO:0051649//establishment of localization in cell;GO:0033036//macromolecule localization;GO:0071702//organic substance transport;GO:0051641//cellular localizat…	cellular_component;molecular_function;biological_process	[C]membrane;membrane part;[P]localization;cellular process;[F]binding;	2.09906
BGI_novel_G000256	[P]GO:0019222//regulation of metabolic process;GO:0048518//positive regulation of biological process;GO:0019219//regulation of nucleobase-containing compound metabolic process;GO:0045935//positive regulation of nucleobase-containing compound metabolic process;GO:0051254//positive regulation of RNA metabolic process;GO:0010604//positive regulation of macromolecule metabolic process;GO:0010468//reg…	molecular_function;biological_process;cellular_component	[C]cell;organelle;[P]biological regulation;[F]binding;transcription regulator activity;	5.17628
BGI_novel_G000264	[P]GO:0072593//reactive oxygen species metabolic process;GO:0043170//macromolecule metabolic process;GO:0008152//metabolic process;GO:0042743//hydrogen peroxide metabolic process;GO:0046483//heterocycle metabolic process;GO:0006979//response to oxidative stress;GO:0044237//cellular metabolic process;GO:0044248//cellular catabolic process;GO:0071704//organic substance metabolic process;GO:0006807/…	biological_process;molecular_function	[P]response to stimulus;cellular process;metabolic process;[F]catalytic activity;antioxidant activity;binding;	-5.54838
BGI_novel_G000316	[P]GO:0044238//primary metabolic process;GO:0008152//metabolic process;GO:0043170//macromolecule metabolic process;GO:0006807//nitrogen compound metabolic process;GO:0015074//DNA integration;GO:1901360//organic cyclic compound metabolic process;GO:0006259//DNA metabolic process;GO:0046483//heterocycle metabolic process;GO:0071704//organic substance metabolic process;GO:0009987//cellular process;G…	molecular_function;biological_process;cellular_component	[C]organelle part;cell;organelle;[P]metabolic process;cellular process;[F]binding;catalytic activity;	-1.55756
BGI_novel_G000320	[P]GO:0051234//establishment of localization;GO:0071705//nitrogen compound transport;GO:0009987//cellular process;GO:0006810//transport;GO:0022613//ribonucleoprotein complex biogenesis;GO:0006364//rRNA processing;GO:0090502//RNA phosphodiester bond hydrolysis, endonucleolytic;GO:0006913//nucleocytoplasmic transport;GO:0016070//RNA metabolic process;GO:0000055//ribosomal large subunit export from …	biological_process;molecular_function;cellular_component	[C]membrane part;cell;membrane;organelle part;organelle;membrane-enclosed lumen;protein-containing complex;[P]cellular component organization or biogenesis;localization;cellular process;metabolic process;[F]transporter activity;	-4.96921
BGI_novel_G000382	[P]GO:0006725//cellular aromatic compound metabolic process;GO:0043170//macromolecule metabolic process;GO:0006139//nucleobase-containing compound metabolic process;GO:0008152//metabolic process;GO:0044260//cellular macromolecule metabolic process;GO:0006259//DNA metabolic process;GO:0015074//DNA integration;GO:0009987//cellular process;GO:0044237//cellular metabolic process;GO:0006807//nitrogen …	molecular_function;cellular_component;biological_process	[C]cell;membrane part;membrane;organelle part;organelle;[P]cellular process;metabolic process;[F]binding;	-2.17496
BGI_novel_G000388	[P]GO:0044260//cellular macromolecule metabolic process;GO:0008152//metabolic process;GO:0006259//DNA metabolic process;GO:0044237//cellular metabolic process;GO:0043170//macromolecule metabolic process;GO:0034641//cellular nitrogen compound metabolic process;GO:0009987//cellular process;GO:0006807//nitrogen compound metabolic process;GO:0006139//nucleobase-containing compound metabolic process;G…	molecular_function;cellular_component;biological_process	[C]membrane;membrane part;[P]metabolic process;cellular process;[F]binding;catalytic activity;	2.53632
BGI_novel_G000492	[P]GO:0009058//biosynthetic process;GO:0044249//cellular biosynthetic process;GO:0009100//glycoprotein metabolic process;GO:0044238//primary metabolic process;GO:0043170//macromolecule metabolic process;GO:0009987//cellular process;GO:0008152//metabolic process;GO:0044267//cellular protein metabolic process;GO:0006486//protein glycosylation;GO:0006807//nitrogen compound metabolic process;GO:00434…	molecular_function;biological_process	[P]metabolic process;cellular process;[F]catalytic activity;	-1.38614
BGI_novel_G000578	[P]GO:0019538//protein metabolic process;GO:0031326//regulation of cellular biosynthetic process;GO:0009889//regulation of biosynthetic process;GO:0006448//regulation of translational elongation;GO:0051247//positive regulation of protein metabolic process;GO:0034250//positive regulation of cellular amide metabolic process;GO:0008152//metabolic process;GO:0051173//positive regulation of nitrogen c…	biological_process;molecular_function	[P]metabolic process;cellular process;biological regulation;[F]binding;translation regulator activity;	-4.06634
BGI_novel_G000600	[P]GO:0071704//organic substance metabolic process;GO:0008152//metabolic process;GO:0006139//nucleobase-containing compound metabolic process;GO:0090304//nucleic acid metabolic process;GO:0015074//DNA integration;GO:0009987//cellular process;GO:0043170//macromolecule metabolic process;GO:0046483//heterocycle metabolic process;GO:0044237//cellular metabolic process;GO:0006259//DNA metabolic proces…	molecular_function;cellular_component;biological_process	[C]membrane;cell;organelle;organelle part;[P]metabolic process;cellular process;[F]binding;	5.48429
BGI_novel_G000634	[P]GO:0050789//regulation of biological process;GO:0010468//regulation of gene expression;GO:0010556//regulation of macromolecule biosynthetic process;GO:2000112//regulation of cellular macromolecule biosynthetic process;GO:0080090//regulation of primary metabolic process;GO:0050794//regulation of cellular process;GO:0060255//regulation of macromolecule metabolic process;GO:0051171//regulation of…	molecular_function;biological_process	[P]biological regulation;[F]binding;	-4.74117
BGI_novel_G000694	[P]GO:0051254//positive regulation of RNA metabolic process;GO:0010556//regulation of macromolecule biosynthetic process;GO:0051171//regulation of nitrogen compound metabolic process;GO:0060255//regulation of macromolecule metabolic process;GO:0031323//regulation of cellular metabolic process;GO:1903506//regulation of nucleic acid-templated transcription;GO:0010628//positive regulation of gene ex…	cellular_component;molecular_function;biological_process	[C]organelle;membrane part;cell;membrane;[P]biological regulation;[F]binding;transcription regulator activity;	2.07675
BGI_novel_G000722	[P]GO:0050896//response to stimulus;GO:0044238//primary metabolic process;GO:1901360//organic cyclic compound metabolic process;GO:0033554//cellular response to stress;GO:0051716//cellular response to stimulus;GO:0044237//cellular metabolic process;GO:0006139//nucleobase-containing compound metabolic process;GO:0006950//response to stress;GO:0006725//cellular aromatic compound metabolic process;G…	biological_process;molecular_function	[P]metabolic process;cellular process;response to stimulus;[F]binding;	-2.19567
BGI_novel_G000735	[P]GO:0006464//cellular protein modification process;GO:0044249//cellular biosynthetic process;GO:0009058//biosynthetic process;GO:0044238//primary metabolic process;GO:0043170//macromolecule metabolic process;GO:0009059//macromolecule biosynthetic process;GO:0008152//metabolic process;GO:0034645//cellular macromolecule biosynthetic process;GO:0044267//cellular protein metabolic process;GO:190113…	molecular_function;biological_process;cellular_component	[C]membrane;membrane part;[P]metabolic process;cellular process;[F]catalytic activity;	1.71926
BGI_novel_G000760	[P]GO:1901360//organic cyclic compound metabolic process;GO:0006725//cellular aromatic compound metabolic process;GO:0043170//macromolecule metabolic process;GO:0008152//metabolic process;GO:0034641//cellular nitrogen compound metabolic process;GO:0006807//nitrogen compound metabolic process;GO:0015074//DNA integration;GO:0071704//organic substance metabolic process;GO:0006139//nucleobase-contain…	molecular_function;biological_process	[P]metabolic process;cellular process;[F]catalytic activity;binding;	-1.70064
BGI_novel_G000761	[P]GO:0034641//cellular nitrogen compound metabolic process;GO:0008152//metabolic process;GO:0043170//macromolecule metabolic process;GO:0044237//cellular metabolic process;GO:0071704//organic substance metabolic process;GO:0044260//cellular macromolecule metabolic process;GO:1901360//organic cyclic compound metabolic process;GO:0006259//DNA metabolic process;GO:0090304//nucleic acid metabolic pr…	molecular_function;biological_process	[P]cellular process;metabolic process;[F]catalytic activity;binding;	-1.64851
BGI_novel_G000794	[P]GO:0034641//cellular nitrogen compound metabolic process;GO:0044238//primary metabolic process;GO:0015074//DNA integration;GO:0006259//DNA metabolic process;GO:0006139//nucleobase-containing compound metabolic process;GO:0044260//cellular macromolecule metabolic process;GO:0044237//cellular metabolic process;GO:0006725//cellular aromatic compound metabolic process;GO:0006807//nitrogen compound…	biological_process;molecular_function	[P]metabolic process;cellular process;[F]binding;catalytic activity;	4.81584
BGI_novel_G000848	[P]GO:0090304//nucleic acid metabolic process;GO:0043170//macromolecule metabolic process;GO:0046483//heterocycle metabolic process;GO:0034641//cellular nitrogen compound metabolic process;GO:0016072//rRNA metabolic process;GO:0044237//cellular metabolic process;GO:0071704//organic substance metabolic process;GO:0006396//RNA processing;GO:0008152//metabolic process;GO:0044238//primary metabolic p…	biological_process;molecular_function	[P]cellular process;cellular component organization or biogenesis;metabolic process;[F]catalytic activity;binding;	-3.57974
BGI_novel_G000854	[P]GO:0019219//regulation of nucleobase-containing compound metabolic process;GO:0065007//biological regulation;GO:2000112//regulation of cellular macromolecule biosynthetic process;GO:0080090//regulation of primary metabolic process;GO:0031326//regulation of cellular biosynthetic process;GO:0006355//regulation of transcription, DNA-templated;GO:0031323//regulation of cellular metabolic process;G…	molecular_function;cellular_component;biological_process	[C]organelle;cell;[P]biological regulation;[F]binding;	1.40613
BGI_novel_G000930	[P]GO:0006807//nitrogen compound metabolic process;GO:0071704//organic substance metabolic process;GO:0008152//metabolic process;GO:0044238//primary metabolic process;GO:0043170//macromolecule metabolic process;GO:0006725//cellular aromatic compound metabolic process;GO:0046483//heterocycle metabolic process;GO:1901360//organic cyclic compound metabolic process;GO:0015074//DNA integration;GO:0009…	cellular_component;biological_process;molecular_function	[C]cell;organelle part;organelle;[P]metabolic process;cellular process;[F]binding;	-1.8921
BGI_novel_G000941	[P]GO:0060255//regulation of macromolecule metabolic process;GO:0065007//biological regulation;GO:1903506//regulation of nucleic acid-templated transcription;GO:0051252//regulation of RNA metabolic process;GO:2000112//regulation of cellular macromolecule biosynthetic process;GO:0010556//regulation of macromolecule biosynthetic process;GO:0006355//regulation of transcription, DNA-templated;GO:0050…	molecular_function;biological_process	[P]biological regulation;[F]binding;	-2.14905
BGI_novel_G000944	[P]GO:0031326//regulation of cellular biosynthetic process;GO:1903506//regulation of nucleic acid-templated transcription;GO:0050794//regulation of cellular process;GO:2001141//regulation of RNA biosynthetic process;GO:0006355//regulation of transcription, DNA-templated;GO:0080090//regulation of primary metabolic process;GO:0050789//regulation of biological process;GO:0051252//regulation of RNA m…	biological_process;molecular_function	[P]biological regulation;[F]binding;	-2.05491
BGI_novel_G000971	[P]GO:0090304//nucleic acid metabolic process;GO:0044260//cellular macromolecule metabolic process;GO:0044238//primary metabolic process;GO:0046483//heterocycle metabolic process;GO:0043170//macromolecule metabolic process;GO:0006725//cellular aromatic compound metabolic process;GO:0008152//metabolic process;GO:0015074//DNA integration;GO:0006807//nitrogen compound metabolic process;GO:0006139//n…	biological_process;cellular_component;molecular_function	[C]cell;organelle;[P]cellular process;metabolic process;[F]catalytic activity;binding;	5.13721
BGI_novel_G000985	[P]GO:0044238//primary metabolic process;GO:0044281//small molecule metabolic process;GO:0043436//oxoacid metabolic process;GO:0019752//carboxylic acid metabolic process;GO:0044237//cellular metabolic process;GO:0071704//organic substance metabolic process;GO:0006807//nitrogen compound metabolic process;GO:0008152//metabolic process;GO:1901564//organonitrogen compound metabolic process;GO:0006082…	molecular_function;biological_process	[P]cellular process;metabolic process;[F]catalytic activity;	-3.20427
BGI_novel_G000992	[P]GO:0008104//protein localization;GO:0071705//nitrogen compound transport;GO:0009987//cellular process;GO:0006605//protein targeting;GO:0051649//establishment of localization in cell;GO:0017038//protein import;GO:0006626//protein targeting to mitochondrion;GO:0090150//establishment of protein localization to membrane;GO:0007008//outer mitochondrial membrane organization;GO:0061024//membrane org…	cellular_component;biological_process	[C]organelle part;protein-containing complex;organelle;membrane;cell;membrane part;[P]cellular component organization or biogenesis;localization;cellular process;	-2.17198
BGI_novel_G001014	[P]GO:0051173//positive regulation of nitrogen compound metabolic process;GO:0018130//heterocycle biosynthetic process;GO:0006357//regulation of transcription by RNA polymerase II;GO:0034654//nucleobase-containing compound biosynthetic process;GO:0050794//regulation of cellular process;GO:2001141//regulation of RNA biosynthetic process;GO:0010468//regulation of gene expression;GO:0032774//RNA bio…	cellular_component;molecular_function;biological_process	[C]organelle;cell;[P]cellular process;metabolic process;biological regulation;[F]translation regulator activity;binding;	4.36778
BGI_novel_G001019	[P]GO:0044237//cellular metabolic process;GO:1901657//glycosyl compound metabolic process;GO:0072521//purine-containing compound metabolic process;GO:0006139//nucleobase-containing compound metabolic process;GO:0006575//cellular modified amino acid metabolic process;GO:1901360//organic cyclic compound metabolic process;GO:0006725//cellular aromatic compound metabolic process;GO:0009987//cellular …	molecular_function;biological_process;cellular_component	[C]cell;membrane part;membrane;organelle;[P]cellular process;metabolic process;[F]catalytic activity;	-5.05977
BGI_novel_G001058	[P]GO:1901360//organic cyclic compound metabolic process;GO:0044260//cellular macromolecule metabolic process;GO:0008152//metabolic process;GO:0006259//DNA metabolic process;GO:0009987//cellular process;GO:0046483//heterocycle metabolic process;GO:0006807//nitrogen compound metabolic process;GO:0090304//nucleic acid metabolic process;GO:0006725//cellular aromatic compound metabolic process;GO:004…	biological_process;molecular_function	[P]cellular process;metabolic process;[F]binding;	2.86696
BGI_novel_G001067	[P]GO:0006355//regulation of transcription, DNA-templated;GO:0051252//regulation of RNA metabolic process;GO:0031323//regulation of cellular metabolic process;GO:0009889//regulation of biosynthetic process;GO:0019222//regulation of metabolic process;GO:2001141//regulation of RNA biosynthetic process;GO:0051171//regulation of nitrogen compound metabolic process;GO:0050789//regulation of biological…	molecular_function;biological_process	[P]biological regulation;[F]binding;	-7.08737
BGI_novel_G001082	[P]GO:0046483//heterocycle metabolic process;GO:0043170//macromolecule metabolic process;GO:0044238//primary metabolic process;GO:0071704//organic substance metabolic process;GO:0015074//DNA integration;GO:0006725//cellular aromatic compound metabolic process;GO:1901360//organic cyclic compound metabolic process;GO:0006139//nucleobase-containing compound metabolic process;GO:0090304//nucleic acid…	molecular_function;biological_process;cellular_component	[C]cell;organelle;organelle part;[P]metabolic process;cellular process;[F]binding;	4.06013
BGI_novel_G001101	[P]GO:1901576//organic substance biosynthetic process;GO:0034645//cellular macromolecule biosynthetic process;GO:0043043//peptide biosynthetic process;GO:0009058//biosynthetic process;GO:0009059//macromolecule biosynthetic process;GO:0044260//cellular macromolecule metabolic process;GO:0034641//cellular nitrogen compound metabolic process;GO:0006518//peptide metabolic process;GO:0019538//protein …	molecular_function;biological_process;cellular_component	[C]protein-containing complex;organelle;organelle part;cell;[P]cellular process;metabolic process;[F]structural molecule activity;	-1.24379
BGI_novel_G001105	[P]GO:0044281//small molecule metabolic process;GO:0042886//amide transport;GO:0008152//metabolic process;GO:0071704//organic substance metabolic process;GO:0005975//carbohydrate metabolic process;GO:0006004//fucose metabolic process;GO:0051179//localization;GO:0071705//nitrogen compound transport;GO:0015833//peptide transport;GO:0005996//monosaccharide metabolic process;GO:0044238//primary metab…	molecular_function;biological_process;cellular_component	[C]membrane;membrane part;[P]localization;metabolic process;[F]transporter activity;catalytic activity;	-2.27808
BGI_novel_G001136	[P]GO:0008652//cellular amino acid biosynthetic process;GO:1901605//alpha-amino acid metabolic process;GO:0009086//methionine biosynthetic process;GO:0000096//sulfur amino acid metabolic process;GO:0009058//biosynthetic process;GO:0019752//carboxylic acid metabolic process;GO:1901576//organic substance biosynthetic process;GO:0006807//nitrogen compound metabolic process;GO:0009066//aspartate fami…	molecular_function;biological_process	[P]metabolic process;cellular process;[F]catalytic activity;	-4.51767
BGI_novel_G001138	[C]GO:0031224//intrinsic component of membrane;GO:0016020//membrane;GO:0016021//integral component of membrane;[F]GO:0140096//catalytic activity, acting on a protein;GO:0016825//hydrolase activity, acting on acid phosphorus-nitrogen bonds;GO:0004185//serine-type carboxypeptidase activity;GO:0003824//catalytic activity;GO:0017171//serine hydrolase activity;GO:0008236//serine-type peptidase activit…	molecular_function;cellular_component	[C]membrane;membrane part;[F]catalytic activity;	2.45747
BGI_novel_G001146	[P]GO:0019538//protein metabolic process;GO:0036211//protein modification process;GO:0051276//chromosome organization;GO:0009987//cellular process;GO:0016569//covalent chromatin modification;GO:0016574//histone ubiquitination;GO:0071704//organic substance metabolic process;GO:0006513//protein monoubiquitination;GO:0006996//organelle organization;GO:0006464//cellular protein modification process;G…	biological_process;molecular_function;cellular_component	[C]cell;organelle;[P]cellular process;metabolic process;cellular component organization or biogenesis;[F]catalytic activity;binding;	5.72096
BGI_novel_G001149	[P]GO:1901576//organic substance biosynthetic process;GO:0044260//cellular macromolecule metabolic process;GO:0044271//cellular nitrogen compound biosynthetic process;GO:1901564//organonitrogen compound metabolic process;GO:0043603//cellular amide metabolic process;GO:0009058//biosynthetic process;GO:0043043//peptide biosynthetic process;GO:1901566//organonitrogen compound biosynthetic process;GO…	cellular_component;molecular_function;biological_process	[C]organelle;cell;[P]metabolic process;cellular process;[F]structural molecule activity;	-0.96383
BGI_novel_G001172	[P]GO:0006996//organelle organization;GO:0006325//chromatin organization;GO:0015074//DNA integration;GO:0009987//cellular process;GO:0044260//cellular macromolecule metabolic process;GO:0090304//nucleic acid metabolic process;GO:0071840//cellular component organization or biogenesis;GO:0044085//cellular component biogenesis;GO:0006333//chromatin assembly or disassembly;GO:0006725//cellular aromat…	biological_process;molecular_function;cellular_component	[C]cell;organelle part;protein-containing complex;organelle;[P]cellular process;metabolic process;cellular component organization or biogenesis;[F]binding;	-3.03648
BGI_novel_G001219	[P]GO:0006259//DNA metabolic process;GO:0034641//cellular nitrogen compound metabolic process;GO:0008152//metabolic process;GO:0015074//DNA integration;GO:0043170//macromolecule metabolic process;GO:0009987//cellular process;GO:0090304//nucleic acid metabolic process;GO:0044260//cellular macromolecule metabolic process;GO:0006725//cellular aromatic compound metabolic process;GO:0044238//primary m…	biological_process;cellular_component;molecular_function	[C]cell;organelle part;organelle;[P]metabolic process;cellular process;[F]binding;catalytic activity;	-3.33438
BGI_novel_G001224	[P]GO:0010468//regulation of gene expression;GO:1903506//regulation of nucleic acid-templated transcription;GO:0031326//regulation of cellular biosynthetic process;GO:0060255//regulation of macromolecule metabolic process;GO:0006355//regulation of transcription, DNA-templated;GO:0031323//regulation of cellular metabolic process;GO:0065007//biological regulation;GO:0019222//regulation of metabolic…	molecular_function;biological_process	[P]biological regulation;[F]binding;	-2.95288
BGI_novel_G001277	[P]GO:0010224//response to UV-B;GO:0009890//negative regulation of biosynthetic process;GO:0033554//cellular response to stress;GO:0071704//organic substance metabolic process;GO:0048519//negative regulation of biological process;GO:0051716//cellular response to stimulus;GO:0046890//regulation of lipid biosynthetic process;GO:0062012//regulation of small molecule metabolic process;GO:0065007//bio…	molecular_function;biological_process;cellular_component	[C]organelle;membrane;symplast;cell junction;cell;[P]metabolic process;cellular process;response to stimulus;biological regulation;[F]catalytic activity;binding;	-1.81785
BGI_novel_G001280	[P]GO:0009411//response to UV;GO:0006259//DNA metabolic process;GO:0044238//primary metabolic process;GO:0090304//nucleic acid metabolic process;GO:0006950//response to stress;GO:0045717//negative regulation of fatty acid biosynthetic process;GO:0006807//nitrogen compound metabolic process;GO:0006974//cellular response to DNA damage stimulus;GO:0046483//heterocycle metabolic process;GO:0009628//r…	molecular_function;cellular_component;biological_process	[C]cell junction;symplast;organelle;cell;membrane;[P]biological regulation;response to stimulus;metabolic process;cellular process;[F]binding;catalytic activity;	-1.50149
BGI_novel_G001306	[P]GO:0045184//establishment of protein localization;GO:0051641//cellular localization;GO:0051649//establishment of localization in cell;GO:0006886//intracellular protein transport;GO:0008104//protein localization;GO:0051179//localization;GO:0006810//transport;GO:0015031//protein transport;GO:0046907//intracellular transport;GO:0071705//nitrogen compound transport;GO:0048193//Golgi vesicle transp…	cellular_component;biological_process	[C]organelle;protein-containing complex;organelle part;membrane;cell;[P]localization;cellular process;	-2.07267
BGI_novel_G001355	[P]GO:1901564//organonitrogen compound metabolic process;GO:0044255//cellular lipid metabolic process;GO:0044238//primary metabolic process;GO:0006665//sphingolipid metabolic process;GO:0044237//cellular metabolic process;GO:0008152//metabolic process;GO:0006643//membrane lipid metabolic process;GO:0071704//organic substance metabolic process;GO:0006807//nitrogen compound metabolic process;GO:000…	molecular_function;biological_process;cellular_component	[C]membrane part;membrane;[P]cellular process;metabolic process;[F]catalytic activity;	-4.23797
BGI_novel_G001438	[P]GO:0071704//organic substance metabolic process;GO:0006807//nitrogen compound metabolic process;GO:1901360//organic cyclic compound metabolic process;GO:0008152//metabolic process;GO:0006139//nucleobase-containing compound metabolic process;GO:0034641//cellular nitrogen compound metabolic process;GO:0009987//cellular process;GO:0046483//heterocycle metabolic process;GO:0015074//DNA integration…	biological_process;molecular_function;cellular_component	[C]cell;membrane;organelle;organelle part;[P]cellular process;metabolic process;[F]binding;	-5.54621
BGI_novel_G001460	[P]GO:0006082//organic acid metabolic process;GO:1901566//organonitrogen compound biosynthetic process;GO:0009069//serine family amino acid metabolic process;GO:1901564//organonitrogen compound metabolic process;GO:0016053//organic acid biosynthetic process;GO:0009070//serine family amino acid biosynthetic process;GO:0071704//organic substance metabolic process;GO:0009058//biosynthetic process;GO…	molecular_function;biological_process	[P]cellular process;biological regulation;metabolic process;[F]catalytic activity;binding;	-3.39508
BGI_novel_G001497	[P]GO:0050794//regulation of cellular process;GO:0031324//negative regulation of cellular metabolic process;GO:0009314//response to radiation;GO:0044238//primary metabolic process;GO:0090304//nucleic acid metabolic process;GO:0010224//response to UV-B;GO:0019217//regulation of fatty acid metabolic process;GO:0008152//metabolic process;GO:0046890//regulation of lipid biosynthetic process;GO:006201…	biological_process;molecular_function;cellular_component	[C]symplast;cell junction;organelle;membrane;cell;[P]biological regulation;metabolic process;response to stimulus;cellular process;[F]binding;catalytic activity;	-1.61382
